# Supplementary material for: Bacillus coagulans idrc019 Attenuates Irritable Bowel Syndrome by Revealing Multimodal Protective Mechanisms
Source: Microorganisms. 2026 Mar 20;14(3):701. doi: 10.3390/microorganisms14030701 (PMC13029268; doi:10.3390/microorganisms14030701)
Supplement: Supplementary file 1 [file microorganisms-14-00701-s001.zip]

Archive with 2 entries (2 files):
- Table S4 Complete Metabolite List.xlsx
- Tables S1-S3, Figure S1.pdf
