# Supplementary material for: Bacillus coagulans idrc019 Attenuates Irritable Bowel Syndrome by Revealing Multimodal Protective Mechanisms
Source: Microorganisms. 2026 Mar 20;14(3):701. doi: 10.3390/microorganisms14030701 (PMC13029268; doi:10.3390/microorganisms14030701)
Supplement: Supplementary file 1 [file microorganisms-14-00701-s001.zip › Table S4 Complete Metabolite List.xlsx]

## Sheet: Table S4 
	Table S4. Complete Metabolite List
ID	Sampe name	Control1	Control2	Control3	Control4	Control5	Model1	Model2	Model3	Model4	Model5	Lowdose1	Lowdose2	Lowdose3	Lowdose4	Lowdose5	Middose1	Middose2	Middose3	Middose4	Middose5	Highdose1	Highdose2	Highdose3	Highdose4	Highdose5
	Group	Control	Control	Control	Control	Control	Model	Model	Model	Model	Model	Lowdose	Lowdose	Lowdose	Lowdose	Lowdose	Middose	Middose	Middose	Middose	Middose	Highdose	Highdose	Highdose	Highdose	Highdose
1	(-)-Caryophyllene oxide	1.13965e+09	1.48687e+09	1.32459e+09	8.74908e+08	4.87484e+08	9.79154e+08	8.03432e+08	8.41378e+08	8.77301e+08	1.40844e+09	6.00981e+08	6.21164e+08	6.63815e+08	9.49321e+08	6.63697e+08	1.36974e+09	6.20734e+08	7.3026e+08	2.18787e+09	1.51049e+09	6.12229e+08	4.84544e+08	4.76017e+08	7.54786e+08	7.46289e+08
2	(+/-)12(13)-DiHOME	2.94494e+08	1.81128e+08	2.23589e+08	2.22954e+08	2.43211e+08	3.29553e+08	3.0732e+08	3.36374e+08	2.70725e+08	3.47965e+08	2.18438e+08	3.22073e+08	3.41851e+08	3.79048e+08	2.67681e+08	2.20169e+08	3.62895e+08	3.88823e+08	2.17073e+08	2.30479e+08	3.03799e+08	2.19683e+08	1.40676e+08	2.97347e+08	2.50243e+08
3	(±)9-HpODE	6.71829e+07	4.13292e+07	4.99488e+07	5.35721e+07	3.84525e+07	7.43435e+07	6.32712e+07	7.90001e+07	7.20834e+07	8.00523e+07	5.96799e+07	6.67722e+07	9.53927e+07	1.01889e+08	5.64538e+07	4.53042e+07	6.64161e+07	7.36496e+07	4.14519e+07	4.8117e+07	6.5672e+07	6.1333e+07	2.0173e+07	8.24902e+07	6.33388e+07
4	(15Z)-9,12,13-Trihydroxy-15-octadecenoic acid	2.82864e+07	1.82214e+07	1.84507e+07	2.17355e+07	1.68679e+07	2.68432e+07	1.73264e+07	2.90125e+07	3.77683e+07	2.10573e+07	1.92685e+07	1.59796e+07	2.861e+07	3.70871e+07	1.57775e+07	1.24105e+07	1.6218e+07	1.73328e+07	1.32747e+07	1.55862e+07	1.58213e+07	2.31102e+07	2.20732e+07	2.17356e+07	1.52836e+07
5	(2R)-2,3-Dihydroxypropanoic acid	1.80486e+06	2.22153e+06	1.41119e+06	3.07218e+06	958689	3.12991e+06	2.41604e+06	3.38735e+06	4.18122e+06	2.857e+06	1.01846e+07	720588	3.46874e+06	3.55692e+06	3.53012e+06	496854	1.40717e+06	1.81755e+06	677982	906148	7.38695e+06	4.84991e+06	4.56935e+06	6.8844e+06	4.06581e+06
6	(5E)-undec-5-enoic acid	240301	387688	556226	8.4993e+06	4.73769e+07	7.35267e+07	1.43382e+07	7.75765e+07	510344	1.11552e+08	5.63863e+07	9.13201e+07	1.23983e+08	1.27855e+08	1.27533e+08	5.37078e+07	1.13542e+08	555628	1.56264e+06	5.53118e+07	8.1456e+07	5.66498e+07	4.60712e+06	4.39092e+07	4.96018e+07
7	(R)-3-Hydroxy myristic acid	3.25359e+06	5.75601e+06	1.98322e+07	1.72189e+07	6.32992e+06	4.76404e+06	5.00192e+06	4.489e+06	4.70597e+06	3.83395e+06	5.41818e+06	4.30207e+06	5.09412e+06	1.39901e+07	5.79418e+06	4.08699e+06	5.05113e+06	3.61528e+06	2.68373e+06	5.66558e+06	5.89764e+06	4.44388e+06	1.00748e+07	6.08824e+06	4.76712e+06
8	(R)-Equol	1.09322e+07	214731	200640	1.70406e+07	8.83721e+07	3.9619e+07	2.06483e+07	3.62223e+07	4.34017e+07	5.12148e+07	3.8171e+07	4.79457e+07	5.30121e+07	1.88778e+07	4.92405e+07	6.10387e+07	5.01376e+07	3.61876e+07	5.45924e+07	4.61797e+07	3.15896e+07	2.95874e+07	3.8139e+07	4.92382e+07	3.91945e+07
9	1,2,3,4-Tetramethyl-1,3-cyclopentadiene	5.27749e+07	2.31568e+07	3.18588e+07	3.24347e+07	4.61681e+07	1.11318e+08	8.10835e+07	1.00441e+08	7.84714e+07	8.51406e+07	1.15528e+08	2.20419e+07	5.06956e+07	4.6997e+07	7.02357e+07	3.12102e+07	6.85553e+07	4.2711e+07	3.3396e+07	2.78321e+07	5.81317e+07	6.26786e+07	3.6051e+07	6.8955e+07	6.09621e+07
10	1,5-Anhydro-D-glucitol	1.33648e+07	1.92583e+07	1.22825e+07	1.35924e+07	9.26507e+06	2.40278e+07	1.48401e+07	1.80352e+07	2.15307e+07	1.78734e+07	3.05884e+07	9.6383e+06	1.92182e+07	2.16789e+07	3.40865e+07	8.98635e+06	1.30275e+07	1.24787e+07	1.05096e+07	9.86237e+06	3.18309e+07	2.93538e+07	3.37884e+07	3.04371e+07	2.13003e+07
11	1,5-Isoquinolinediol	3.29533e+07	5.3653e+07	4.65263e+07	8.74096e+07	5.54393e+07	1.93019e+08	1.15734e+08	2.1591e+08	8.92977e+07	2.02639e+08	2.31511e+08	1.27137e+07	5.57542e+07	1.59305e+08	6.78599e+07	2.39974e+07	2.4586e+07	6.9093e+07	1.99355e+07	2.91295e+07	5.60781e+07	1.13021e+08	1.42032e+07	9.45148e+07	1.25401e+08
12	10-HDA	3.66779e+06	1.10641e+07	2.16585e+06	3.45626e+06	1.94717e+06	3.09072e+06	1.87547e+06	2.4874e+06	4.24571e+06	1.6916e+06	8.24481e+06	2.162e+06	2.335e+06	2.53484e+06	4.35986e+06	8.58024e+06	1.71994e+07	9.7315e+06	7.03265e+06	8.0734e+06	5.26107e+06	3.48103e+06	5.5953e+06	3.28592e+06	2.09284e+06
13	11(E)-Eicosenoic Acid	4.34155e+08	7.48043e+08	3.66457e+08	3.63545e+08	3.42009e+08	3.70187e+08	4.07785e+08	3.02373e+08	4.52264e+08	4.47017e+08	1.34554e+09	3.95501e+08	5.64284e+08	4.99314e+08	4.84999e+08	2.49624e+08	5.8358e+08	1.14725e+09	4.61101e+08	5.84403e+08	3.86949e+08	7.90212e+08	6.04024e+08	5.74267e+08	6.46489e+08
14	11-Dehydro thromboxane B2	1.29876e+06	1.16377e+06	930890	1.31327e+06	1.76499e+06	3.22427e+06	1.30575e+06	3.80839e+06	3.64738e+06	1.87335e+06	3.39732e+06	4.17534e+06	4.31573e+06	3.99719e+06	2.29367e+06	1.55931e+06	2.01723e+06	2.28673e+06	1.51592e+06	1.81834e+06	2.96944e+06	1.43865e+06	2.38429e+06	3.29004e+06	2.73372e+06
15	12-Oxo phytodienoic acid	2.04502e+07	1.75625e+07	1.04388e+07	1.6871e+07	3.242e+07	3.95724e+07	1.93111e+07	4.3385e+07	4.74315e+07	4.57458e+07	2.7698e+07	3.28835e+07	4.89934e+07	5.41543e+07	5.75115e+07	3.11025e+07	4.39116e+07	1.48829e+07	3.04967e+07	1.28403e+07	5.14551e+07	3.81405e+07	5.55365e+07	5.27439e+07	4.0323e+07
16	13(S)-HOTrE	1.12916e+07	3.74233e+06	4.84962e+06	9.11663e+06	6.46629e+06	1.52823e+07	8.44991e+06	1.77166e+07	1.20425e+07	1.76572e+07	1.43151e+07	5.48466e+06	1.04537e+07	3.46394e+06	4.1463e+07	3.52294e+06	1.03357e+07	4.4357e+06	9.43904e+06	7.30969e+06	1.39414e+07	8.10559e+06	8.03434e+07	4.83383e+07	4.72866e+06
17	13,14-dihydro-15-keto-tetranor Prostaglandin F1β	1.14015e+06	1.60884e+06	303102	516041	1.58522e+06	2.72308e+06	2.05677e+06	3.16982e+06	3.47524e+06	3.28434e+06	3.78041e+06	474609	3.47203e+06	980891	7.88957e+06	1.2378e+06	3.44746e+06	2.723e+06	543005	1.6755e+06	4.60033e+06	3.64552e+06	5.97233e+06	6.90626e+06	2.33453e+06
18	16,17-Dihydroxykauran-18-oic acid	2.0346e+06	1.56404e+06	2.36906e+06	1.21276e+06	3.05625e+06	2.24971e+06	1.26388e+06	2.52445e+06	2.24921e+06	2.88274e+06	1.70144e+06	2.62981e+06	3.81092e+06	2.45832e+06	2.86909e+06	2.46353e+06	3.06831e+06	1.44393e+06	2.07718e+06	3.01241e+06	2.4055e+06	894299	2.64254e+06	2.27555e+06	1.84323e+06
19	16-Hydroxyhexadecanoic acid	5.35394e+07	4.11731e+07	4.75825e+07	6.43525e+07	8.3263e+07	6.54618e+07	3.36184e+07	5.50685e+07	7.5856e+07	4.20831e+07	2.06376e+08	6.88919e+07	8.56036e+07	5.53755e+07	1.67286e+08	6.51024e+07	7.59718e+07	8.1073e+07	5.19672e+07	6.08226e+07	8.53182e+07	9.09604e+07	1.50197e+08	8.50418e+07	7.46708e+07
20	18-β-Glycyrrhetinic acid	4.50511e+07	1.81572e+08	5.83433e+07	6.80461e+07	2.07074e+07	2.20867e+07	2.68255e+07	1.2375e+07	5.69144e+07	6.11124e+07	1.45265e+07	1.1241e+07	2.09309e+07	2.24789e+07	1.59283e+07	1.79545e+08	2.80982e+07	8.33444e+06	8.57739e+08	1.00926e+08	9.55692e+06	2.34595e+07	8.10344e+06	1.63789e+07	2.15962e+07
21	1-Linoleoyl glycerol	1.56963e+08	1.76451e+08	2.45472e+08	2.20896e+08	1.60423e+08	1.70213e+08	8.59037e+07	1.22909e+08	1.8788e+08	2.33027e+08	1.48539e+08	1.70623e+08	1.91539e+08	1.67019e+08	1.79521e+08	1.22978e+08	1.85189e+08	1.50138e+08	1.23787e+08	1.28989e+08	2.52017e+08	1.80151e+08	1.59079e+08	2.4708e+08	1.97866e+08
22	1-Methyl-3,6-(1H,2H)-pyridazinedione	1.64174e+07	1.89111e+07	1.25918e+07	1.69093e+07	2.68957e+07	3.70816e+07	1.73956e+07	3.51798e+07	6.88521e+07	5.31765e+07	4.00898e+07	2.17902e+07	3.43152e+07	3.16521e+07	1.685e+08	1.30493e+07	1.44726e+07	1.3892e+07	1.06577e+07	1.97252e+07	1.14559e+08	5.25467e+07	7.73107e+07	1.0651e+08	3.00064e+07
23	1-Methylxanthine	3.02483e+06	2.71915e+06	3.14966e+06	1.56546e+06	86895.3	3.74856e+06	2.20268e+06	2.92374e+06	5.52701e+06	819954	396318	4.00684e+06	1.09971e+06	1.95024e+06	1.2289e+06	3.69804e+06	4.90245e+06	1.98998e+06	4.9526e+06	2.90685e+06	4.5875e+06	893481	2.44996e+06	3.80615e+06	1.43232e+06
24	2-(1H-indol-3-yl)acetic acid	2.24363e+06	2.11884e+06	2.14761e+06	4.83566e+06	2.90241e+06	4.60031e+06	2.42039e+06	4.47503e+06	4.53854e+06	4.87772e+06	1.53144e+07	1.3421e+06	4.79387e+06	1.77078e+06	4.49071e+06	1.48526e+06	2.20659e+06	2.25055e+06	1.22695e+06	1.99008e+06	7.85546e+06	1.11318e+07	2.02046e+06	5.1242e+06	1.28761e+07
25	2,3,4,9-Tetrahydro-1H-β-carboline-3-carboxylic acid	1.25249e+07	2.33128e+07	1.35489e+07	1.80373e+07	1.58539e+07	2.89087e+07	1.38353e+07	2.41691e+07	1.84382e+07	1.84833e+07	4.18612e+07	6.99113e+06	1.61119e+07	9.48245e+06	2.74011e+07	1.20603e+07	1.57154e+07	1.63664e+07	1.98874e+07	1.2122e+07	2.36322e+07	2.30989e+07	2.42815e+07	2.20601e+07	2.23449e+07
26	2,3-dihydroxypropyl 12-methyltridecanoate	1.01779e+07	9.23082e+06	8.79606e+06	6.31476e+06	1.25669e+07	5.20207e+06	1.63895e+08	6.88448e+06	1.22299e+07	7.27824e+06	8.23023e+06	5.82792e+06	6.28228e+06	1.26824e+07	1.40616e+07	8.51191e+06	1.18921e+07	4.8779e+06	9.04706e+06	9.89135e+06	1.61497e+07	9.794e+06	9.61502e+06	9.68124e+06	7.64164e+06
27	2,4-Dihydroxybenzoic acid	2.35798e+06	2.52691e+06	2.92824e+06	5.23822e+06	4.64673e+06	1.60009e+07	3.3417e+06	1.519e+07	3.33358e+06	4.35263e+06	2.73185e+07	804665	5.3839e+06	1.88723e+06	2.6081e+06	1.19636e+06	2.60456e+06	4.12464e+06	1.16918e+06	1.63929e+06	6.90018e+06	7.42898e+06	2.32447e+06	6.71214e+06	1.20035e+07
28	2,4-dihydroxyheptadec-16-en-1-yl acetate	2.11794e+07	3.13476e+07	3.26079e+07	2.04313e+07	1.91796e+07	2.79868e+07	2.60033e+07	2.5329e+07	1.98476e+07	7.71239e+06	2.88205e+07	1.59514e+07	1.70941e+07	1.79611e+07	4.04979e+07	1.82947e+07	2.69868e+07	1.82683e+07	2.31073e+07	9.66713e+06	2.90405e+07	2.37711e+07	3.40989e+07	3.9046e+07	2.26991e+07
29	2,4-Dimethylbenzaldehyde	4.09507e+07	4.72998e+07	9.28531e+07	5.88809e+07	7.48838e+07	6.08499e+07	3.05408e+07	6.46613e+07	4.32874e+07	3.47181e+07	3.75887e+07	7.50046e+07	3.01677e+07	5.21911e+07	2.77155e+07	6.52487e+07	8.65097e+07	8.27888e+07	6.38653e+07	8.11666e+07	1.06956e+08	3.62234e+07	6.53122e+07	3.44682e+07	8.68966e+07
30	2,4-Quinolinediol	5.43381e+07	1.10963e+07	1.44212e+07	6.71947e+06	1.26933e+07	1.02957e+07	1.29998e+06	1.96574e+06	1.60233e+06	1.35528e+06	9.16715e+07	9.62671e+07	2.21872e+08	1.7069e+06	2.76278e+06	6.58144e+07	2.41371e+08	1.04173e+08	1.15101e+08	1.40122e+08	3.50944e+08	1.94944e+08	4.46912e+08	1.92102e+08	2.00106e+08
31	2-Aminoadipic acid	3.19306e+07	6.3907e+07	4.25126e+07	4.91346e+07	3.37211e+07	1.07622e+08	9.52182e+07	9.71735e+07	9.9771e+07	7.48002e+07	1.41911e+08	3.42761e+07	5.32974e+07	6.06017e+07	1.67454e+08	5.69312e+07	5.43223e+07	7.43372e+07	6.30503e+07	3.34705e+07	1.36155e+08	1.11599e+08	1.75568e+08	1.40181e+08	4.76989e+07
32	2-Aminooctadec-4-yne-1,3-diol	1.3779e+08	5.29963e+07	9.26634e+07	6.16608e+07	8.33532e+07	8.57621e+07	6.53449e+07	6.48065e+07	9.27463e+07	1.20012e+08	7.08816e+07	9.45026e+07	1.17675e+08	1.29181e+08	8.82444e+07	1.09009e+08	1.40574e+08	8.75987e+07	1.20847e+08	1.02304e+08	6.11627e+07	4.65345e+07	1.29529e+08	8.12863e+07	7.51798e+07
33	2-Anisic acid	1.00418e+06	1.58075e+06	1.60389e+06	2.3519e+06	1.83999e+06	1.61789e+06	1.8139e+06	1.23438e+06	4.51975e+06	3.11366e+06	2.62016e+06	749894	3.16349e+06	936163	3.45707e+06	760446	491793	1.39966e+06	919328	958421	4.79319e+06	1.50052e+06	1.22571e+06	2.14234e+06	1.3987e+06
34	2'-Deoxyadenosine	3.11167e+07	2.94248e+07	1.31841e+07	3.07194e+08	2.46125e+08	4.28687e+07	1.002e+07	4.34557e+07	2.45725e+07	6.84835e+07	1.54716e+08	1.9729e+06	1.81737e+07	5.64873e+07	1.2226e+08	1.32724e+07	2.41021e+07	1.13774e+07	1.98021e+07	1.35334e+07	3.18471e+07	3.4274e+07	7.01374e+06	4.38884e+07	4.82299e+07
35	2'-Deoxyguanosine	2.76466e+06	2.56999e+06	2.36988e+06	2.59814e+07	2.38245e+07	9.08971e+07	3.15638e+07	8.48702e+07	8.82078e+06	3.81259e+07	2.13635e+08	1.79638e+06	1.28017e+07	1.90329e+07	1.63937e+07	1.1559e+06	2.96844e+06	3.27087e+06	1.45177e+06	473222	2.33859e+07	5.53059e+07	4.02762e+06	2.51269e+07	1.36703e+08
36	2'-Deoxyinosine	1.76413e+06	2.79744e+06	2.12161e+06	7.88797e+06	1.23265e+07	4.92454e+07	2.04212e+07	4.48981e+07	2.8901e+07	6.41438e+07	9.46426e+07	1.9954e+06	2.83813e+07	2.49182e+07	1.288e+08	1.24773e+06	2.36284e+06	3.44483e+06	1.12652e+06	1.37852e+06	7.21731e+07	6.54466e+07	3.29479e+07	6.68978e+07	5.64551e+07
37	2-Hydroxycaproic acid	2.11692e+07	4.99943e+07	9.22315e+06	2.2234e+07	1.3633e+07	4.2909e+07	4.33389e+07	3.61107e+07	2.01363e+07	9.31084e+07	4.38125e+07	3.71343e+06	7.94344e+07	8.62809e+07	2.93757e+08	1.66568e+07	2.31524e+07	2.50806e+07	7.10268e+06	3.36121e+07	2.42668e+08	7.3364e+07	6.66392e+07	2.03325e+08	4.10451e+07
38	2-Hydroxycinnamic acid	2.37024e+08	5.48403e+08	4.1942e+08	5.41448e+08	3.59725e+08	9.82429e+08	2.45237e+08	8.18843e+08	3.90935e+08	4.32361e+08	1.00696e+09	8.53845e+07	3.46567e+08	1.64413e+08	9.84238e+08	1.36762e+08	1.42085e+08	1.30191e+08	2.10814e+08	8.98083e+07	8.25928e+08	6.34694e+08	4.47156e+08	9.37771e+08	6.47318e+08
39	2-Hydroxyhippuric acid	27083.6	76608.6	68299.3	390292	103084	2.67939e+06	268172	2.26786e+06	81168.1	132223	5.52286e+06	32893.1	137732	63813.9	65736.9	67447	153817	120317	57742.8	34607.5	538397	958793	146055	178866	1.48615e+06
40	2-Hydroxyvaleric acid	3.51322e+06	6.38631e+06	2.32253e+06	5.65928e+06	2.13371e+06	8.93251e+06	6.5928e+06	7.66503e+06	4.81195e+06	1.70767e+07	2.00078e+07	2.52351e+06	1.79066e+07	2.17496e+07	7.94043e+07	5.86066e+06	2.95747e+07	1.45526e+07	1.9784e+06	1.55321e+07	6.27788e+07	1.41215e+07	1.36401e+07	4.60536e+07	1.15624e+07
41	2-Methylbenzoic acid	5.74495e+07	8.61541e+07	7.35241e+07	6.71777e+07	1.57773e+06	5.34953e+07	5.85228e+07	5.66418e+07	4.64941e+06	3.81497e+07	8.31471e+06	3.39853e+07	2.44782e+06	7.84769e+07	3.73789e+07	4.99183e+07	7.52668e+07	1.03268e+08	8.26701e+07	5.30766e+07	1.02996e+08	6.54546e+07	3.02595e+07	8.43609e+07	6.57933e+07
42	2-Oxindole	2.6392e+06	3.91326e+06	4.42437e+06	9.84707e+06	8.10257e+07	1.32597e+06	1.34757e+06	1.06119e+06	2.55476e+06	3.3243e+06	4.88213e+06	739727	8.47123e+06	2.12508e+06	1.26441e+07	1.24384e+06	5.80555e+06	3.49739e+06	3.16766e+06	2.89639e+06	1.75802e+07	8.55331e+06	5.71687e+06	1.27406e+07	8.78716e+06
43	3-(2-Hydroxyethyl)indole	3.2671e+06	3.69724e+06	3.90065e+06	1.66789e+07	4.85722e+07	5.44554e+06	2.87977e+06	4.77991e+06	4.39896e+06	4.79331e+06	5.3631e+06	2.64006e+06	4.24683e+06	1.7711e+06	5.6371e+06	3.46275e+06	3.17133e+06	4.36337e+06	3.6534e+06	3.78563e+06	7.78069e+07	4.88134e+07	1.99074e+07	3.49043e+07	2.82471e+07
44	3-(3,4-dihydroxyphenyl)propanoic acid	7.01934e+06	2.53765e+06	3.24618e+06	8.09991e+06	4.47174e+06	5.20294e+06	2.17525e+06	4.56542e+06	1.64899e+07	1.10756e+07	1.15127e+07	1.75659e+06	9.12427e+06	9.85734e+06	3.20866e+06	1.30316e+06	1.90327e+06	6.15871e+06	1.37625e+06	2.28786e+06	1.49823e+07	5.75427e+06	8.36979e+06	1.34021e+07	1.06136e+07
45	3-(4-hydroxy-3-methoxyphenyl)propanoic acid	6.0672e+06	8.02515e+06	8.69487e+06	4.49116e+06	5.08911e+06	9.4223e+06	6.35464e+06	1.13613e+07	8.0387e+06	6.68802e+06	8.96019e+06	2.24246e+06	7.09504e+06	5.69133e+06	7.93251e+06	8.10402e+06	1.36556e+07	9.71075e+06	1.14161e+07	8.33369e+06	1.26099e+07	6.13455e+06	1.17114e+07	9.56519e+06	7.39116e+06
46	3-(4-Hydroxyphenyl)propionic acid	1.57974e+08	4.34591e+08	4.77063e+08	8.04536e+07	1.00652e+08	4.75806e+08	5.26621e+08	5.11313e+08	1.02173e+09	1.00667e+09	1.85217e+08	4.69625e+07	2.40324e+08	9.53259e+08	7.76191e+07	1.603e+08	1.91613e+08	5.93315e+08	2.49362e+08	1.66944e+08	8.69341e+08	4.9458e+08	7.75523e+08	7.05537e+08	5.56675e+08
47	3,4-Dihydroxybenzenesulfonic acid	4.02025e+06	943141	270534	1.73666e+07	2.56313e+06	3.48219e+08	5.19139e+07	3.10196e+08	9.73968e+06	9.90392e+06	3.88604e+08	1.15538e+06	1.40504e+07	3.38882e+06	837225	1.13646e+06	672974	9.04762e+06	90706.6	1.21268e+06	6.60421e+07	2.58377e+07	779023	9.44249e+06	1.42075e+08
48	3-[4-methyl-1-(2-methylpropanoyl)-3-oxocyclohexyl]butanoic acid	2.99149e+08	2.69657e+08	2.75057e+08	2.09806e+08	2.61517e+07	1.48004e+08	2.36224e+08	1.34481e+08	3.59471e+08	1.15286e+08	7.96237e+07	1.65114e+08	1.51094e+08	1.09455e+08	1.58308e+08	2.5643e+08	2.38913e+08	2.96694e+08	3.68244e+08	2.95773e+08	1.91741e+08	1.3906e+08	3.70229e+08	2.19597e+08	1.84814e+08
49	3-Aminosalicylic acid	1.25861e+07	1.75159e+07	1.14104e+07	1.50741e+07	4.03678e+06	1.34336e+08	3.08104e+07	1.20314e+08	1.10726e+07	2.20907e+07	1.37265e+08	4.44689e+06	2.52278e+07	7.16156e+06	7.1074e+06	7.11512e+06	9.43578e+06	2.12602e+07	7.26047e+06	1.24848e+07	4.16268e+07	4.70786e+07	1.2211e+07	3.42822e+07	9.41155e+07
50	3-Coumaric acid	4.1425e+06	1.98143e+06	2.63105e+06	4.85197e+06	2.90457e+06	5.09903e+06	3.65233e+06	2.64071e+06	1.23295e+07	1.06077e+07	7.31203e+06	1.74145e+06	5.88084e+06	8.30143e+06	3.79493e+06	1.30278e+06	2.34991e+06	3.8053e+06	962549	1.62718e+06	8.68068e+06	4.9233e+06	8.38933e+06	7.89275e+06	6.48807e+06
51	3-Hydroxybutyric acid	4.92241e+06	2.86308e+06	4.19246e+06	6.36191e+06	1.51428e+06	2.57131e+06	3.89496e+06	2.23634e+06	2.66805e+07	1.10503e+06	4.6093e+06	3.36168e+06	2.26506e+06	2.83974e+06	1.60682e+07	948413	3.38566e+06	8.90149e+06	3.82831e+06	3.34096e+06	5.763e+06	4.10667e+06	2.35407e+07	6.63198e+06	2.99707e+06
52	3-Hydroxypicolinic acid	7.07809e+06	1.57709e+07	4.5078e+06	1.21464e+07	7.9314e+06	7.79875e+07	3.19878e+07	6.35801e+07	2.91619e+07	7.95415e+07	6.98679e+07	4.92508e+06	4.89456e+07	2.14388e+07	4.90162e+07	8.62871e+06	1.16092e+07	1.98038e+07	7.59679e+06	1.12695e+07	8.54516e+07	1.28574e+08	2.06993e+07	7.46389e+07	5.62533e+07
53	3-Indoxyl sulphate	4.46611e+06	585777	322636	1.59875e+07	4.36144e+06	2.29912e+08	5.538e+07	2.2077e+08	9.5822e+06	9.6015e+06	4.45397e+08	558377	1.59844e+07	1.73738e+06	851838	1.1641e+06	598303	9.14348e+06	144087	1.44086e+06	5.57249e+07	9.3782e+07	407608	6.99499e+06	1.6143e+08
54	3-Methoxybenzaldehyde	4.66353e+06	4.35893e+06	3.76293e+06	802201	4.02348e+06	4.84301e+06	5.72118e+06	824042	2.5905e+06	5.04586e+06	4.27928e+06	3.82575e+06	1.27439e+07	4.0537e+06	405347	3.9517e+06	473316	417098	3.88702e+06	4.00112e+07	4.03113e+06	1.15108e+06	3.32355e+06	3.54099e+06	574087
55	3-Methoxyphenylacetic acid	3.43158e+06	2.22488e+06	2.54115e+06	3.24373e+06	1.31278e+06	2.77583e+06	2.59124e+06	3.36905e+06	4.67806e+06	5.15605e+06	3.34681e+06	1.48571e+06	3.20418e+06	4.29602e+06	1.0134e+07	2.00057e+06	9.13835e+06	3.90326e+06	1.83804e+06	4.40423e+06	4.49003e+06	2.32811e+06	3.84574e+06	3.9021e+06	2.8908e+06
56	3-Methyladipic acid	924708	1.37025e+06	594626	1.14756e+06	870707	5.47207e+06	1.3834e+06	3.59526e+06	1.68048e+06	1.43704e+06	1.23342e+07	649586	1.73045e+06	888780	2.98547e+06	817213	2.12925e+06	915829	1.13161e+06	864784	3.56212e+06	3.053e+06	4.27275e+06	3.60005e+06	2.65809e+06
57	3-Methylcrotonylglycine	330435	546501	475588	595986	261296	9.32611e+06	2.17521e+06	7.40319e+06	673535	626630	1.49207e+07	488520	691351	174224	285376	536564	549220	404018	83102.2	78935.7	2.22284e+06	5.14411e+06	252130	312932	5.12494e+06
58	3-Methylhistidine	3.01798e+06	3.91738e+06	3.7304e+06	3.99946e+06	1.18057e+07	4.49528e+07	1.74041e+07	3.59425e+07	9.98351e+06	6.66843e+06	6.61462e+07	5.54485e+06	6.05375e+06	3.72992e+06	1.47706e+07	7.17083e+06	5.50849e+06	8.80411e+06	7.36161e+06	8.38783e+06	1.47286e+07	1.87869e+07	1.26318e+07	1.47849e+07	2.75094e+07
59	3-Methylsalicylic acid	1.71773e+07	1.277e+07	1.728e+07	4.38789e+07	2.74099e+07	6.78781e+06	4.30892e+06	4.04391e+06	6.62258e+06	6.02774e+06	1.01837e+07	8.24046e+06	9.26329e+06	4.26821e+06	1.1935e+07	4.16878e+06	5.58274e+06	9.76923e+06	1.32493e+07	3.76087e+06	1.60606e+07	8.32999e+06	1.96317e+07	9.48473e+06	8.54605e+06
60	3-Phenyllactic acid	3.49564e+06	8.1627e+06	3.16543e+06	6.16638e+06	1.97212e+06	9.90605e+06	7.98877e+06	8.46275e+06	1.05562e+07	1.32132e+07	1.0712e+07	880548	9.75989e+06	1.41223e+07	5.41584e+07	2.89739e+06	761712	2.10565e+06	887571	6.0309e+06	6.10909e+07	1.15395e+07	1.39693e+07	4.09754e+07	8.70733e+06
61	3-tert-Butyladipic acid	1.42388e+07	1.64074e+07	1.39842e+07	2.68811e+06	1.72848e+07	3.68018e+07	2.29048e+07	4.27996e+07	3.34772e+07	2.85294e+07	1.30016e+08	1.96515e+06	3.16409e+07	2.01183e+06	3.50891e+07	1.7856e+07	3.01023e+07	2.14149e+07	3.1214e+06	1.84697e+07	3.7432e+07	5.79444e+07	4.74635e+07	3.65665e+07	2.58829e+07
62	3-Ureidopropionic acid	4.84528e+06	4.16974e+06	3.03588e+06	3.60169e+06	3.86613e+06	1.20949e+08	2.58959e+07	1.05038e+08	8.91037e+06	1.74286e+07	1.66316e+08	5.72776e+06	7.06214e+06	6.45136e+06	9.17478e+06	4.34213e+06	1.04045e+07	9.73033e+06	4.11828e+06	5.4155e+06	3.36963e+07	4.19073e+07	1.99323e+07	2.19132e+07	5.6087e+07
63	4,4'-Dihydroxydiphenylsulfone	56519	37798.2	97167	44217.7	76364.8	89579.3	173446	40435.2	126257	51415	53314.5	54423.2	71912	79164.5	137870	84658	75523.5	42616.6	99537.7	53353.2	126373	51546.1	2.28006e+06	83585.7	210210
64	4',7-Dihydroxyflavanone	4.66395e+07	1.54505e+08	1.74303e+08	9.3181e+07	2.07243e+07	5.64097e+07	1.30183e+07	4.14359e+07	1.9774e+07	3.63082e+07	5.11457e+07	1.05183e+07	3.53912e+07	4.51144e+07	1.09059e+07	1.15351e+07	6.40825e+06	2.17525e+07	1.58854e+07	1.09732e+07	5.60503e+07	5.56864e+07	1.29483e+07	4.94301e+07	7.44712e+07
65	4-Acetamidobenzaldehyde	3.32455e+06	4.22683e+06	3.68332e+06	4.03747e+06	6.45172e+06	4.01048e+06	1.23322e+06	4.06098e+06	2.85444e+06	4.52586e+06	3.67517e+07	4.62774e+06	2.06794e+07	3.04087e+06	2.72904e+06	3.15322e+06	7.69306e+06	2.99029e+06	5.72391e+06	3.15187e+06	4.17134e+07	1.4852e+07	7.30306e+07	2.11823e+07	1.35833e+07
66	4-Acetamidobenzoic acid	299001	127253	56564.8	1.49882e+06	5.57875e+06	1.83804e+08	2.54621e+06	1.58726e+08	634399	1.53572e+06	4.49716e+08	257861	3.30384e+07	773601	3.08747e+06	753169	587744	2.72557e+06	301772	1.6616e+06	5.06364e+06	7.06152e+06	175220	438713	8.204e+06
67	4-Dodecylbenzenesulfonic acid	1.79528e+07	2.06931e+07	2.43496e+07	2.2481e+07	2.08411e+07	1.98813e+07	1.4045e+07	1.43217e+07	2.89061e+07	1.66023e+07	1.60629e+07	1.70058e+07	2.03908e+07	1.9359e+07	1.81884e+07	2.66702e+07	2.65997e+07	2.20119e+07	1.92126e+07	2.89547e+07	2.46857e+07	2.05446e+07	1.92091e+07	1.76695e+07	3.75769e+07
68	4-Ethylbenzaldehyde	779720	655572	801399	4.93919e+07	2.06533e+06	1.03149e+06	1.88139e+06	1.99967e+06	1.91638e+06	1.75969e+06	1.84299e+06	1.80695e+06	903558	1.9135e+06	1.90211e+06	1.90219e+06	2.20005e+06	1.91616e+06	2.16997e+06	1.84959e+06	634194	1.66458e+06	1.98398e+06	653912	1.77944e+06
69	4-Guanidinobutyric acid	9.64664e+06	1.08925e+07	8.61118e+06	1.59143e+07	1.21098e+07	1.46656e+08	2.49575e+07	1.4642e+08	1.57256e+07	2.18593e+07	2.28596e+08	6.49417e+06	1.55586e+07	1.13023e+07	1.16045e+07	5.24113e+06	9.33643e+06	1.34704e+07	4.14029e+06	6.78558e+06	5.80905e+07	5.68959e+07	1.07443e+07	3.57376e+07	8.33486e+07
70	4-Hydroxybenzaldehyde	1.51338e+07	1.8166e+07	1.54429e+07	2.98616e+07	2.19614e+07	3.54977e+07	2.57197e+07	3.43929e+07	5.43947e+07	4.10792e+07	4.31805e+07	1.45619e+07	7.66707e+07	3.17642e+07	8.46618e+07	8.71779e+06	1.65293e+07	5.7525e+06	7.71922e+06	1.24806e+07	6.38091e+07	3.94121e+07	1.53416e+07	6.038e+07	4.02362e+07
71	4-Hydroxyindole	2.53431e+06	5.30931e+06	4.48889e+06	4.76532e+06	5.4565e+06	2.26146e+06	5.05325e+06	3.1111e+06	6.40532e+06	3.17491e+06	2.10336e+06	1.55443e+06	1.58992e+06	3.67719e+06	6.69701e+06	3.29576e+06	4.21511e+06	2.03046e+06	4.94502e+06	3.33005e+06	2.38126e+06	1.97275e+06	2.06077e+06	4.55303e+06	3.20244e+06
72	4-Hydroxyphenylpyruvic acid	356553	322185	310139	512999	633225	2.92789e+06	923463	2.62774e+06	1.23398e+06	900060	5.37386e+06	219858	819132	300111	2.36242e+06	297077	417659	225616	301628	335952	2.47368e+06	2.22525e+06	305779	3.77042e+06	1.75069e+06
73	4-Indolecarbaldehyde	4.22887e+07	8.03198e+07	3.96183e+07	5.0117e+07	4.63078e+07	7.5768e+07	5.57761e+07	7.51241e+07	1.14405e+08	6.31966e+07	3.66579e+07	2.47427e+07	4.51301e+07	5.61476e+07	6.55574e+07	4.25203e+07	5.75882e+07	4.18243e+07	6.07471e+07	4.31417e+07	5.0394e+07	4.28042e+07	2.72936e+07	7.63497e+07	5.55627e+07
74	4-Methyl-5-thiazoleethanol	2.49837e+07	2.20733e+07	1.34813e+07	1.91778e+07	2.04889e+07	2.22714e+07	1.21603e+08	2.57308e+07	6.61009e+07	7.58693e+07	5.5183e+07	1.31058e+07	3.42457e+07	1.45135e+07	4.64281e+07	1.22148e+07	1.94992e+07	1.99283e+07	1.13383e+07	2.05536e+07	2.49956e+08	6.22541e+07	6.63192e+07	2.53197e+08	1.40467e+08
75	4-Methylphenol	9.22953e+06	7.48768e+06	8.5111e+06	2.43272e+07	1.34824e+07	3.88425e+06	2.0406e+06	2.3199e+06	3.20056e+06	2.59726e+06	5.4271e+06	5.31302e+06	3.60162e+06	1.96716e+06	8.66942e+06	3.03545e+06	2.76669e+06	4.34257e+06	7.5383e+06	1.72957e+06	1.46577e+07	6.30776e+06	1.73858e+07	4.56695e+06	7.9424e+06
76	4-oxododecanedioic acid	7.20522e+07	6.57813e+07	7.27826e+07	6.03501e+07	1.89696e+07	6.78859e+07	6.3505e+07	6.70319e+07	1.58259e+07	9.5101e+07	6.21558e+07	5.08055e+07	9.18627e+07	7.72209e+07	8.81192e+07	7.01256e+07	9.81519e+07	9.16254e+07	7.49453e+07	7.94055e+07	4.52136e+07	2.23812e+07	1.06958e+08	6.18303e+07	4.30412e+07
77	4-Oxoproline	1.98486e+06	3.97804e+06	2.50014e+06	3.578e+06	3.31573e+06	1.62265e+07	5.22309e+06	1.48118e+07	7.18498e+06	5.78785e+06	2.0384e+07	2.73878e+06	4.13047e+06	2.34491e+06	1.95306e+07	2.12841e+06	2.05417e+06	3.08878e+06	2.19552e+06	2.07698e+06	1.84999e+07	9.24771e+06	1.24197e+07	2.11318e+07	7.45758e+06
78	4-Phenolsulfonic acid	6.41071e+06	691572	214981	3.5969e+07	9.88416e+06	2.12196e+08	1.16443e+08	2.12385e+08	7.28551e+06	2.38376e+07	3.52658e+08	909775	2.55797e+07	1.72114e+06	2.43463e+06	2.33688e+06	910680	2.24408e+07	107142	1.35088e+06	8.34116e+07	1.33115e+08	539116	1.58327e+07	9.07864e+07
79	4-Phenylbutyric acid	2.24137e+06	2.12186e+06	3.03949e+06	1.48074e+06	2.58631e+06	1.75225e+06	2.5176e+06	1.8553e+06	1.10624e+07	2.82984e+06	4.76067e+06	653614	791685	1.98823e+06	3.36619e+06	2.37989e+06	4.715e+06	1.97551e+06	2.07964e+06	835651	1.32121e+07	1.22563e+07	7.48023e+06	5.37295e+06	5.51059e+06
80	4-Pyridoxic acid	4.7943e+07	4.35379e+07	4.71755e+07	5.37781e+07	4.48417e+07	7.1292e+07	4.56233e+07	7.15046e+07	6.77559e+07	6.78685e+07	8.40979e+07	1.07579e+07	6.83333e+07	5.09699e+07	5.47415e+07	4.31581e+07	6.81825e+07	7.24951e+07	4.26567e+07	5.16058e+07	6.52414e+07	5.75979e+07	7.83268e+07	5.22501e+07	5.17665e+07
81	5-[(1E)-3-hydroxy-3-methylbut-1-en-1-yl]-2-methylcyclohex-5-ene-1,2,4-triol	2.54771e+06	3.1637e+06	2.46785e+06	2.36093e+06	2.58915e+06	2.13326e+06	2.15361e+06	1.92399e+06	1.43663e+06	985829	1.43142e+06	5.01684e+06	2.25387e+06	1.95145e+06	3.74707e+06	4.59044e+06	5.62237e+06	2.39582e+06	1.47163e+07	2.09e+06	1.75533e+06	1.79368e+06	5.40399e+07	1.88327e+06	1.83589e+06
82	5-Aminovaleric acid	4.10327e+07	1.11664e+08	6.9715e+07	1.00303e+08	5.56919e+07	1.53623e+08	4.08174e+07	1.5597e+08	5.41838e+07	8.95921e+07	1.24665e+08	1.8878e+07	6.00217e+07	5.12192e+07	1.26995e+08	2.11742e+07	1.1003e+07	3.89699e+07	1.93236e+07	1.97432e+07	1.20501e+08	9.59807e+07	6.52015e+07	2.83195e+07	1.04244e+08
83	5-Hydroxyindole-3-acetic acid	2.64518e+08	4.63045e+08	2.77631e+08	3.10305e+08	3.76444e+08	3.28328e+08	3.52347e+08	3.49845e+08	5.91398e+08	3.32118e+08	2.02191e+08	1.8041e+08	4.6412e+08	3.29444e+08	4.61323e+08	3.04441e+08	4.83527e+08	3.12573e+08	4.42681e+08	3.30939e+08	3.94691e+08	3.24363e+08	4.28154e+08	3.96778e+08	2.78605e+08
84	5'-S-Methyl-5'-thioadenosine	3.04227e+06	763020	2.43844e+06	1.32601e+06	372454	4.88495e+06	899008	3.69219e+06	138327	196158	1.16117e+07	2.81868e+06	301415	1.3193e+06	2.95416e+06	2.48897e+06	8.77363e+06	1.53243e+06	4.02735e+06	2.18782e+06	550662	2.01782e+06	9.11275e+06	1.39337e+06	2.37156e+06
85	6-Hydroxynicotinic acid	9.93323e+06	1.18433e+07	5.60376e+06	1.00263e+07	2.46698e+06	1.52001e+07	9.15422e+06	1.23244e+07	3.52044e+07	1.49038e+07	2.56567e+07	6.03103e+06	1.92503e+07	1.70161e+07	3.43822e+07	6.15317e+06	6.63872e+06	1.70733e+07	1.05394e+07	1.40481e+07	2.18585e+07	2.16518e+07	5.06962e+07	2.11417e+07	1.72328e+07
86	6-Methylnicotinamide	1.26263e+07	7.42398e+06	9.50243e+06	8.36178e+06	2.16217e+06	6.96176e+07	2.01596e+07	5.81297e+07	1.64299e+07	1.86732e+07	7.88423e+07	7.136e+06	1.74361e+07	1.08814e+07	2.69913e+07	5.57251e+06	7.76129e+06	5.43835e+06	7.50604e+06	1.18484e+07	6.65394e+07	4.95406e+07	2.52459e+07	4.35829e+07	7.20104e+07
87	6-Pentyl-2H-pyran-2-one	5.57121e+07	2.28042e+07	4.07779e+07	2.18291e+07	8.8081e+06	4.36619e+06	4.52176e+06	6.00103e+06	1.75555e+07	5.80666e+06	1.73232e+07	4.3888e+06	3.95536e+07	3.06901e+07	6.97852e+07	3.17857e+07	2.4035e+07	8.85979e+06	2.15171e+07	2.0597e+07	1.21819e+07	2.67515e+07	5.0155e+06	1.33402e+07	1.39384e+07
88	7-{[4,5-dihydroxy-6-(hydroxymethyl)-3-{[(2S,3R,4R,5R,6S)-3,4,5-trihydroxy-6-methyloxan-2-yl]oxy}oxan-2-yl]oxy}-5-hydroxy-2-(4-hydroxyphenyl)-3,4-dihydro-2H-1-benzopyran-4-one	35185.7	61046.9	38291.1	41934.5	26003.3	57492.7	49480.8	60220	38087.4	67535.2	31819.7	39538.3	44539.2	35638.4	32958.5	36976.1	37196.8	53794.1	38241.7	39848	53407.1	5.93994e+06	50880.5	59247.5	40004.7
89	7-Methylguanine	1.38094e+08	8.97688e+07	9.18621e+07	7.4036e+07	1.65462e+07	2.01457e+08	1.2679e+08	2.17459e+08	1.66064e+08	1.44594e+08	1.8296e+08	6.68736e+07	2.30589e+07	1.40946e+08	7.00777e+07	1.12753e+08	1.27916e+08	1.07216e+08	1.33755e+08	1.25089e+08	1.06516e+08	1.0303e+08	4.19119e+07	1.70393e+08	1.65963e+08
90	7-Methylguanosine	3.6512e+06	2.80337e+06	4.45886e+06	2.82542e+06	1.17158e+06	1.90466e+07	4.31864e+06	1.11976e+07	2.79901e+06	2.66481e+06	4.407e+07	2.83294e+06	2.06688e+06	2.17997e+06	4.46123e+06	3.11528e+06	5.12987e+06	2.05903e+06	4.14794e+06	921529	6.68725e+06	3.24908e+06	4.09264e+06	2.5539e+06	7.93869e+06
91	8-Hydroxyquinoline	1.36858e+08	2.8769e+08	1.46837e+08	1.56969e+08	1.52726e+08	1.93202e+08	1.79071e+08	1.9923e+08	3.19899e+08	1.90006e+08	8.38363e+07	8.93678e+07	1.22936e+08	1.88968e+08	1.53483e+08	1.46962e+08	2.05878e+08	1.42037e+08	2.29954e+08	1.52815e+08	1.05493e+08	1.16544e+08	9.94147e+07	2.04033e+08	1.62337e+08
92	9-Oxo-10(E),12(E)-octadecadienoic acid	3.59411e+08	2.33867e+08	2.66909e+08	2.45692e+08	2.05561e+08	4.50577e+08	3.92199e+08	4.96042e+08	3.83022e+08	5.1967e+08	3.84347e+08	3.95577e+08	4.99873e+08	5.37336e+08	2.48089e+08	2.36757e+08	3.5721e+08	4.6214e+08	2.33327e+08	3.15674e+08	3.81162e+08	4.23844e+08	1.676e+08	3.8621e+08	3.97816e+08
93	9-Oxo-ODE	2.28592e+07	1.58796e+07	1.68147e+07	1.99142e+07	1.47302e+07	2.11014e+07	1.87654e+07	2.10043e+07	3.12749e+07	1.65582e+07	1.23509e+07	1.62032e+07	2.77992e+07	3.83228e+07	1.09138e+07	6.94279e+06	1.31113e+07	2.03714e+07	1.63038e+07	1.14028e+07	1.29048e+07	1.44447e+07	8.05751e+06	1.60539e+07	1.0093e+07
94	Acamprosate	5.14127e+06	4.30893e+06	4.68948e+06	4.48841e+06	2.38114e+06	4.35773e+06	3.44368e+06	3.77326e+06	1.64216e+07	3.13262e+06	2.88642e+06	3.0239e+06	799152	5.08211e+06	868651	2.537e+06	5.48e+06	4.57129e+06	8.7801e+06	2.82115e+06	4.64141e+06	3.61336e+06	1.43303e+07	4.5821e+06	3.79027e+06
95	Acetohydroxamic acid	1.82033e+06	207339	823945	332778	678079	3.8562e+07	1.64034e+07	3.44087e+07	1.49816e+06	931257	4.55953e+07	712564	1.50699e+06	948010	892753	547421	659226	595830	599093	438205	1.16347e+07	2.94128e+07	550475	770554	1.90113e+07
96	Acetophenone	5.12131e+06	7.26814e+06	1.00646e+07	8.58429e+06	1.0155e+07	5.74628e+06	2.41665e+07	3.744e+06	2.19996e+07	2.4636e+07	1.64598e+07	2.3968e+07	2.34931e+07	2.40903e+07	8.48757e+06	7.25068e+06	1.21886e+07	3.87669e+06	1.02858e+07	3.7724e+06	4.85987e+06	6.03863e+06	2.61804e+08	1.01628e+07	5.15514e+06
97	Acetylcholine	4.09916e+07	5.84507e+07	9.22791e+07	6.18565e+07	3.36065e+07	4.50517e+07	3.19657e+07	3.81574e+07	9.69137e+07	8.05769e+07	4.14022e+07	7.70977e+07	5.80914e+07	5.43666e+07	1.62791e+08	4.2339e+07	8.35468e+07	5.23074e+07	2.89175e+07	2.79769e+07	5.28594e+07	4.68993e+07	4.12125e+07	1.05174e+08	3.04128e+07
98	Acetyl-β-methylcholine	1.12007e+08	9.68985e+07	3.71527e+08	3.56547e+08	1.82321e+08	6.52771e+08	2.95607e+08	7.00386e+08	3.53485e+08	8.80845e+08	3.85866e+08	1.71238e+08	7.40943e+08	2.64842e+08	5.4513e+08	4.21862e+08	3.31075e+08	8.50059e+08	3.64476e+08	3.22828e+08	4.69936e+08	2.52045e+08	7.38235e+08	5.94165e+08	4.41491e+08
99	Acrylic acid	1.38488e+07	2.76147e+07	2.33327e+07	2.13955e+07	1.07881e+07	3.19157e+07	1.39642e+08	3.17457e+07	4.09241e+07	2.13393e+07	2.61583e+07	1.14593e+07	2.06751e+07	2.50119e+07	4.66257e+07	1.10572e+07	9.44523e+06	9.79501e+06	1.54315e+07	5.68427e+06	4.39494e+07	3.48667e+07	3.0649e+07	3.6863e+07	2.57724e+07
100	Adenine	5.46362e+07	6.14152e+07	3.1259e+07	8.67521e+07	6.16379e+07	3.10486e+07	1.77459e+07	2.81374e+07	1.64997e+07	2.85952e+07	4.17133e+07	2.77954e+06	2.26576e+07	5.40775e+07	2.71826e+07	4.16415e+07	3.93266e+07	3.66431e+07	3.80442e+07	1.13527e+08	2.89775e+06	2.17306e+06	1.53178e+07	4.93028e+06	1.46705e+07
101	Adenosine	1.11719e+08	9.70803e+06	8.22336e+07	5.43243e+07	2.36485e+07	2.81061e+07	8.87296e+06	1.99956e+07	1.4864e+07	1.73376e+07	6.20751e+07	4.3457e+06	1.47369e+07	1.40207e+07	7.18855e+07	6.7871e+07	1.95241e+08	9.86314e+06	1.32737e+08	1.28661e+07	3.56568e+07	3.1292e+07	4.30795e+07	4.19847e+07	2.90843e+07
102	Adipic acid	941450	973803	561060	806372	629069	4.51133e+06	787753	3.51908e+06	979422	1.21529e+06	6.60684e+06	541925	1.02088e+06	735880	1.27712e+06	1.82786e+06	827339	944523	444481	943915	2.6973e+06	2.89922e+06	2.40034e+06	1.82806e+06	2.29936e+06
103	Ageratriol	9.44278e+07	1.00761e+08	1.18563e+08	8.95423e+07	7.53747e+07	7.56578e+07	5.89508e+07	6.50073e+07	9.904e+07	7.99158e+07	5.05062e+07	5.72334e+07	7.29083e+07	5.55104e+07	6.5631e+07	8.04267e+07	1.04487e+08	7.28531e+07	7.45767e+07	7.14704e+07	6.98098e+07	5.1684e+07	7.35641e+07	6.14178e+07	6.54219e+07
104	Azelaic acid	2.04391e+07	2.56481e+07	1.8946e+07	2.58524e+07	2.22889e+07	4.87049e+07	2.39478e+07	5.09606e+07	3.59327e+07	3.62174e+07	8.37548e+07	1.46014e+07	3.25386e+07	2.93851e+07	4.69192e+07	1.76442e+07	2.7979e+07	2.74038e+07	1.88978e+07	2.0237e+07	5.28934e+07	4.78475e+07	6.64786e+07	4.55383e+07	3.60782e+07
105	Betaine	5.87531e+08	7.286e+08	5.47389e+08	8.71326e+08	4.75438e+08	9.72231e+08	6.04652e+08	9.10983e+08	1.00985e+09	9.98418e+08	6.72856e+08	4.00244e+08	5.81752e+08	6.10619e+08	6.19995e+08	3.63645e+08	4.52107e+08	6.09517e+08	4.6331e+08	3.84612e+08	7.41474e+08	1.01446e+09	8.70419e+08	9.62441e+08	7.8284e+08
106	Biotin	3.81343e+06	757863	1.36591e+06	1.68138e+06	1.07977e+06	2.36757e+06	1.54054e+06	1.84018e+06	4.00987e+06	2.36381e+06	7.78674e+06	964732	3.19967e+06	1.34526e+06	4.57386e+06	2.25153e+06	4.98278e+06	1.58881e+06	1.50924e+06	3.39261e+06	4.96164e+06	3.58423e+06	6.3628e+06	4.80364e+06	4.13748e+06
107	Bis(4-ethylbenzylidene)sorbitol	6.86379e+09	7.48695e+09	1.0038e+10	9.44226e+09	1.04267e+10	8.48954e+09	5.99834e+09	7.5685e+09	7.41313e+09	6.80628e+09	6.3672e+09	8.34694e+09	6.56252e+09	6.76001e+09	6.05626e+09	7.47742e+09	8.47971e+09	8.71824e+09	8.08753e+09	7.59739e+09	9.19388e+09	7.14928e+09	7.58646e+09	6.12027e+09	8.71028e+09
108	Bis(methylbenzylidene)sorbitol	2.05316e+08	8.28241e+07	8.67964e+07	7.94381e+08	5.34434e+07	1.19064e+08	1.16941e+08	8.9653e+07	6.88579e+07	1.0666e+08	1.00151e+08	9.36346e+07	3.56795e+08	1.24314e+08	1.34173e+08	1.22887e+08	6.14705e+07	9.19539e+07	6.37845e+07	1.31228e+08	1.02891e+08	1.02892e+08	8.75678e+07	1.05946e+08	1.26987e+08
109	Cafestol	5.78827e+06	5.93903e+06	3.85485e+06	5.81825e+06	1.13382e+07	8.64706e+06	6.21544e+06	9.97482e+06	2.8701e+07	7.49864e+06	8.01011e+06	1.1494e+07	1.1179e+07	2.56804e+07	2.63804e+07	1.09445e+07	2.79645e+07	1.00972e+07	5.70276e+06	8.99133e+06	2.5865e+07	9.19692e+06	2.69232e+07	2.26365e+07	1.98739e+07
110	Caprolactam	1.82326e+07	7.54643e+07	3.01688e+07	2.56505e+07	2.38172e+07	1.71942e+07	2.26041e+07	2.3935e+07	2.78189e+07	1.83573e+07	2.28728e+07	2.21008e+07	2.16591e+07	2.37069e+07	2.31656e+07	1.83084e+07	2.43523e+07	2.33937e+07	2.02903e+07	2.20885e+07	2.34265e+07	2.27906e+07	2.9327e+07	1.9059e+07	2.38058e+07
111	Caprylic acid	8.65544e+06	3.80687e+06	5.85798e+06	1.13556e+07	7.49264e+06	6.38632e+06	8.78571e+07	8.65316e+06	1.14142e+07	8.24365e+06	2.51392e+07	6.1011e+06	1.18415e+07	1.02097e+07	1.02613e+07	5.43368e+06	9.65133e+06	4.99004e+06	4.50965e+06	9.69368e+06	9.38917e+06	6.81143e+06	6.71844e+06	1.00526e+07	5.00721e+06
112	Cetrimonium	9.54619e+06	3.14553e+07	5.50936e+06	6.77036e+07	1.23486e+07	1.30756e+07	4.7523e+06	6.94747e+06	1.41055e+07	6.07477e+06	1.01205e+07	1.47864e+07	1.44104e+07	7.88929e+06	1.11528e+07	7.40173e+07	7.09078e+06	9.60693e+06	7.81183e+06	1.26828e+07	1.20357e+07	1.09967e+07	1.03098e+07	8.99581e+06	5.91953e+06
113	Cholic acid	1.01358e+09	2.23935e+09	1.90772e+09	1.51248e+09	2.29285e+09	8.61449e+08	6.62263e+08	7.56575e+08	8.84391e+08	1.18201e+09	6.28568e+08	6.1546e+08	1.0951e+09	5.33404e+08	1.60206e+09	9.34876e+08	5.98468e+08	6.01536e+08	1.70577e+09	9.90946e+08	5.66721e+08	4.75111e+08	1.33382e+09	7.62017e+08	4.28311e+08
114	Choline	2.46029e+08	4.11726e+08	3.33791e+08	3.47619e+08	2.87162e+08	2.17791e+08	3.26026e+08	1.95272e+08	3.59829e+08	3.95936e+08	3.08273e+08	2.57256e+08	3.71916e+08	2.94567e+08	3.37303e+08	2.02327e+08	1.02793e+08	1.27173e+08	2.06614e+08	2.30709e+08	3.74165e+08	3.50222e+08	2.11501e+08	1.5306e+08	3.07877e+08
115	Cinnamoylglycine	1.26158e+06	826744	832297	1.36081e+06	3.5192e+06	9.59136e+07	862703	8.44494e+07	1.31032e+06	1.06238e+06	3.29586e+08	685772	1.87328e+07	957112	1.95732e+06	1.14551e+06	1.1553e+06	2.2316e+06	608655	1.11611e+06	1.8394e+06	4.28397e+06	1.00022e+06	1.13608e+06	3.02237e+06
116	Coumestrol	2.47148e+06	2.41293e+06	4.20917e+06	6.3456e+06	1.77304e+07	3.409e+06	2.60126e+06	2.3601e+06	3.34333e+06	3.18434e+06	2.26134e+06	2.46805e+06	2.57499e+06	4.45462e+06	2.75439e+06	3.84623e+06	3.26125e+06	2.92692e+06	3.59671e+06	2.87776e+06	1.45228e+06	1.3793e+06	2.49961e+06	1.99491e+06	2.12965e+06
117	Creatine	8.08237e+07	5.91247e+07	1.22367e+08	1.21921e+08	3.88561e+08	9.72688e+08	5.11512e+08	1.29729e+09	5.62712e+07	7.80533e+07	8.56255e+08	4.67172e+07	7.52988e+07	6.0949e+07	1.19762e+08	5.27932e+07	4.90809e+07	1.49426e+08	6.32554e+07	6.05533e+07	1.7034e+08	2.35737e+08	1.38961e+08	1.23814e+08	8.5358e+08
118	Creatinine	1.19245e+08	8.00663e+07	1.48113e+08	1.5171e+08	4.19443e+08	5.7397e+08	5.10167e+08	9.71753e+08	8.99608e+07	1.20074e+08	2.59509e+08	1.22828e+08	1.33771e+08	1.06971e+08	7.86704e+08	8.01205e+07	1.01485e+08	1.14557e+08	1.11566e+08	8.94795e+07	1.94101e+08	2.37679e+08	1.07714e+08	1.56419e+08	5.94517e+08
119	Crotonic acid	198657	318156	359055	789414	1.6759e+06	186547	428586	274439	187016	674251	335250	202123	995710	278936	170648	380698	496897	723733	274633	834559	296270	401949	259662	188049	312592
120	Cyclopentylacetic acid	592861	124567	398371	438323	346742	247796	359537	451135	1.58204e+06	616488	886016	207601	2.36978e+06	2.00046e+06	1.92081e+06	407166	875057	258870	371304	400618	1.05501e+06	382424	908954	1.32743e+06	570385
121	D-(-)-Glutamine	2.32457e+07	4.9662e+07	3.10531e+07	2.37281e+07	3.83921e+07	1.2632e+08	3.59446e+07	9.02116e+07	5.07089e+07	4.42098e+07	1.1353e+08	2.78553e+07	1.67053e+07	1.06556e+07	1.41663e+08	2.75412e+07	5.28076e+07	1.13225e+07	2.29433e+07	3.40075e+07	1.11334e+08	9.60254e+07	1.51599e+08	1.36868e+08	5.56663e+07
122	D-(+)-Maltose	4.99486e+07	2.5573e+07	5.86975e+07	6.35513e+07	2.23345e+07	7.53861e+07	5.22672e+08	6.87703e+07	4.66423e+07	3.72526e+07	7.61286e+07	1.9929e+07	6.36655e+07	4.65193e+07	4.02068e+07	2.23338e+07	4.88743e+07	2.41423e+07	2.78798e+07	1.63051e+07	3.24607e+07	1.20848e+08	2.69214e+07	5.44451e+07	6.86989e+07
123	D-(+)-Mannose	2.27622e+07	4.96794e+07	4.65745e+07	4.69285e+07	1.61041e+07	1.13103e+08	5.76466e+08	1.02077e+08	7.93142e+07	1.60552e+07	1.03149e+08	1.54302e+07	1.61826e+07	1.75188e+07	9.13746e+07	1.76881e+07	1.28104e+07	1.82502e+07	2.60072e+07	7.6563e+06	3.3962e+07	4.91166e+07	4.15068e+07	5.7497e+07	6.57757e+07
124	D-(+)-Tryptophan	6.02146e+07	1.21709e+08	8.36e+07	1.15417e+08	4.10928e+07	1.78973e+08	6.25049e+07	2.00209e+08	6.0674e+07	1.05401e+08	1.70882e+08	2.14933e+07	8.34395e+07	5.41901e+07	1.23871e+08	3.21997e+07	3.83185e+07	5.03546e+07	3.3517e+07	3.00164e+07	9.86032e+07	6.51741e+07	4.34804e+07	1.17563e+08	6.63019e+07
125	D-(+)-Xylose	1.83989e+07	3.80625e+07	2.61067e+07	2.68159e+07	1.35135e+07	5.99591e+07	5.44268e+07	5.20418e+07	4.67291e+07	4.273e+07	5.5698e+07	1.42924e+07	4.02587e+07	4.28136e+07	7.71812e+07	1.24599e+07	8.63845e+06	1.27912e+07	1.29807e+07	6.73128e+06	9.28387e+07	6.53763e+07	4.9999e+07	6.96578e+07	3.92476e+07
126	Daidzein	1.86317e+08	2.08748e+08	3.21516e+08	1.858e+08	1.60148e+07	9.92657e+07	1.22619e+07	6.26081e+07	2.01315e+07	2.30162e+07	7.40437e+07	1.03508e+07	3.63871e+07	4.50908e+07	4.73944e+07	1.78285e+07	1.53363e+07	3.61624e+07	1.62505e+07	2.12922e+07	2.52939e+07	2.45525e+07	1.01272e+07	2.32647e+07	3.82578e+07
127	Decanoic acid	3.09473e+07	1.65056e+07	1.95839e+07	2.62535e+07	3.00758e+07	2.17889e+07	1.48101e+08	2.1012e+07	2.59347e+07	2.35121e+07	4.88544e+07	2.20201e+07	3.28354e+07	2.78617e+07	2.20254e+07	2.53368e+07	2.83148e+07	1.88255e+07	1.64079e+07	2.11013e+07	2.35034e+07	2.0699e+07	2.07751e+07	1.88889e+07	1.74788e+07
128	Dehydrocholic acid	388666	294722	1.00578e+06	1.77989e+06	245542	147415	108777	187259	513700	1.24734e+07	212563	75253.8	3.19486e+06	218831	204126	125579	98799.7	226969	119652	138889	322706	137817	101959	163605	182845
129	Deoxycholic Acid	3.11975e+08	7.21126e+08	7.18134e+08	5.32017e+08	2.21363e+09	2.30983e+08	1.3933e+08	2.26524e+08	2.43622e+08	4.39406e+08	2.14315e+08	2.39167e+08	4.30225e+08	1.58822e+08	7.65058e+08	4.56118e+08	2.79811e+08	9.06136e+07	4.73872e+08	5.24863e+08	1.40648e+08	1.39302e+08	5.70226e+08	1.66613e+08	2.3953e+08
130	D-Glucosamine	8.49986e+06	1.22658e+07	1.18025e+07	1.25289e+07	2.61894e+07	2.2824e+07	2.5749e+08	2.52256e+07	6.94235e+07	3.46574e+07	9.51295e+07	1.55704e+07	2.15347e+07	2.84487e+07	2.10203e+08	2.67704e+07	3.10113e+07	3.72145e+07	3.78991e+07	7.37941e+06	8.22742e+07	6.28006e+07	1.28855e+08	4.12161e+07	2.68878e+07
131	Dibenzylamine	4.39101e+08	1.85274e+08	7.57434e+08	2.69999e+08	1.74798e+08	9.57255e+07	6.09055e+07	1.3224e+08	2.0902e+08	1.04243e+08	9.95908e+07	6.31145e+07	5.94773e+08	6.33997e+08	1.1778e+09	3.14019e+08	2.89632e+08	1.69588e+08	4.24323e+08	6.45215e+08	2.67987e+08	3.12458e+08	8.34656e+07	4.29595e+08	2.6118e+08
132	Dihexyl nonanedioate	2.40882e+07	8.25612e+06	1.07177e+07	3.38589e+06	887399	8.3555e+06	3.6824e+06	8.61828e+06	4.21897e+06	2.04673e+06	8.37637e+06	4.44131e+06	9.47905e+06	2.66234e+07	1.3648e+07	1.32257e+07	1.47269e+07	3.75957e+06	1.27843e+06	2.6116e+06	6.35556e+06	9.43139e+06	2.85897e+06	3.03163e+06	5.84625e+06
133	Diosmetin	263216	336574	274265	250247	315801	320473	193239	210207	221061	261000	244431	196478	379037	212078	318140	306493	234192	186993	350389	221534	201717	3.81245e+07	375544	215428	229325
134	DL-Arginine	3.14066e+06	4.2227e+06	1.05171e+07	9.13167e+06	8.49539e+06	6.7675e+07	1.57015e+07	5.04056e+07	4.28497e+06	2.36391e+07	8.36852e+07	3.27551e+06	7.07747e+06	4.58868e+06	5.10095e+06	6e+06	5.37847e+06	4.80072e+06	5.71965e+06	3.5462e+06	1.02426e+07	4.68526e+07	4.0121e+06	1.1534e+07	4.50777e+07
135	DL-Lactic Acid	5.42249e+07	1.93224e+08	9.53587e+07	1.10632e+08	6.46357e+07	1.9762e+08	6.20994e+08	2.25961e+08	1.68618e+08	1.65081e+08	1.86404e+08	4.14391e+07	1.97898e+08	1.81408e+08	5.15332e+08	5.42958e+07	2.60292e+07	3.8611e+07	4.91895e+07	3.28989e+07	4.16037e+08	2.76623e+08	1.95581e+08	3.88971e+08	1.59757e+08
136	DL-Lysine	1.56642e+07	3.63009e+07	1.02873e+07	3.38752e+07	8.27199e+07	1.02278e+08	2.32785e+07	8.14238e+07	4.50092e+07	6.41827e+07	1.40002e+08	1.21928e+07	2.81862e+07	2.58746e+07	1.117e+08	2.19209e+07	2.11765e+07	1.34434e+07	2.45609e+07	2.79281e+07	1.46205e+08	1.04029e+08	8.92186e+07	1.51108e+08	9.35131e+07
137	DL-Stachydrine	3.54037e+07	8.17195e+07	1.7491e+07	1.16118e+08	8.50459e+07	2.01471e+08	9.87955e+07	1.72867e+08	1.38043e+08	9.2748e+07	2.53106e+08	1.96787e+07	2.70699e+07	5.04051e+07	2.13707e+07	4.39843e+07	3.09211e+07	2.38092e+07	6.07878e+07	3.51603e+07	6.53871e+07	1.14402e+08	4.3933e+07	6.85987e+07	1.39601e+08
138	DL-Tryptophan	5.15854e+06	1.20212e+07	8.04141e+06	1.14828e+07	3.89406e+06	2.86161e+07	6.40851e+06	2.33084e+07	5.3019e+06	1.18884e+07	1.60414e+07	1.90077e+06	8.09517e+06	4.42865e+06	1.09856e+07	2.77965e+06	2.70303e+06	4.36729e+06	2.62835e+06	2.3467e+06	9.1218e+06	6.27804e+06	5.78757e+06	1.07647e+07	5.74632e+06
139	DL-β-Leucine	7.16324e+07	1.75035e+08	1.35673e+08	1.5513e+08	9.80461e+07	3.45208e+08	7.65728e+07	3.41451e+08	1.21896e+08	1.62872e+08	3.02034e+08	2.43987e+07	1.23297e+08	6.78106e+07	2.68083e+08	3.34271e+07	2.33891e+07	5.85665e+07	2.34654e+07	3.33243e+07	2.51846e+08	1.8133e+08	1.03827e+08	2.84508e+08	1.86904e+08
140	Docosahexaenoic acid	9.4748e+06	7.1346e+06	8.1547e+06	1.26396e+07	2.88611e+07	1.07808e+07	5.45766e+06	1.09444e+07	9.8123e+06	8.20886e+06	8.09341e+06	1.15055e+07	8.51284e+06	6.66506e+06	9.3811e+06	7.82487e+06	1.0088e+07	6.9515e+06	6.70123e+06	1.01822e+07	8.31309e+06	7.64094e+06	5.63185e+06	7.75838e+06	7.68078e+06
141	Docosahexaenoic acid ethyl ester	2.12147e+09	3.87856e+09	4.18397e+09	3.27762e+09	8.64684e+09	1.78567e+09	1.14294e+09	1.75336e+09	1.80401e+09	2.61343e+09	1.66737e+09	1.80343e+09	2.73019e+09	1.36763e+09	4.31926e+09	2.87457e+09	2.00257e+09	7.94754e+08	2.8912e+09	3.17538e+09	1.13813e+09	1.22216e+09	3.30207e+09	1.3608e+09	1.83565e+09
142	Dodecanedioic acid	1.15666e+06	1.01231e+06	923759	9.37828e+06	2.89619e+07	5.47491e+07	5.59624e+07	2.78417e+07	9.34472e+07	8.62013e+07	7.46203e+07	2.26626e+07	9.4065e+07	7.8031e+07	1.08226e+08	1.50403e+06	5.65367e+06	1.00187e+06	402514	1.13476e+06	9.65815e+07	6.70202e+07	4.66047e+06	7.42951e+07	4.10298e+07
143	Eicosapentaenoic acid	1.72403e+07	9.69553e+06	1.4647e+07	2.02173e+07	3.8693e+07	1.33438e+07	8.59145e+06	1.47538e+07	9.97245e+06	1.06739e+07	9.7794e+06	1.47684e+07	2.14683e+07	1.31812e+07	2.04413e+07	9.04e+06	9.86166e+06	1.12475e+07	1.2718e+07	1.11882e+07	1.29942e+07	7.87293e+06	9.60222e+06	1.0531e+07	1.47581e+07
144	Equol	2.09916e+07	334538	255858	2.94226e+07	1.33814e+08	6.89673e+07	4.24722e+07	6.28179e+07	8.00498e+07	8.92129e+07	7.20394e+07	8.63102e+07	9.93713e+07	3.89529e+07	9.23901e+07	9.85148e+07	9.01222e+07	5.46667e+07	7.73963e+07	8.29014e+07	5.42556e+07	5.09915e+07	7.51238e+07	8.54992e+07	6.70166e+07
145	Erucamide	562967	1.31771e+06	3.96448e+06	8.45665e+06	2.64626e+06	1.27439e+07	1.88604e+07	2.35501e+07	2.03361e+07	1.11118e+07	2.15387e+07	1.78105e+07	1.93086e+07	2.02408e+07	5.55491e+07	1.58872e+07	2.817e+07	1.57875e+07	1.93387e+07	2.67637e+07	1.33524e+07	1.43719e+07	2.66377e+07	9.99263e+06	1.07511e+07
146	Ethoxyquin	2.38022e+08	2.12007e+08	1.97884e+08	1.85206e+08	2.06163e+08	1.50368e+08	1.93303e+08	1.25152e+08	2.42022e+08	1.57031e+08	1.31056e+08	1.62723e+08	2.49875e+08	1.6128e+08	2.15102e+08	2.19514e+08	2.39406e+08	1.93397e+08	2.27624e+08	2.01999e+08	1.86481e+08	1.56911e+08	2.32714e+08	1.57267e+08	1.48743e+08
147	Eucalyptol	2.14214e+07	2.9927e+06	3.28633e+06	1.20458e+06	4.32614e+06	6.90495e+06	7.80159e+06	6.13363e+06	2.63833e+07	3.4046e+06	2.26737e+07	1.5929e+06	3.77894e+06	1.4286e+06	5.04469e+06	5.11842e+06	2.38874e+07	5.19306e+06	2.57287e+06	5.81833e+06	7.66726e+06	5.82229e+06	3.57151e+06	9.79371e+06	4.68901e+06
148	Ferulic acid	9.72797e+06	2.37766e+07	1.60154e+07	2.83019e+07	9.8658e+06	3.42788e+07	1.16676e+07	3.00881e+07	1.76306e+07	2.81909e+07	3.55063e+07	3.19201e+06	2.6165e+07	1.54952e+07	1.53519e+07	3.97169e+06	5.27747e+06	1.06279e+07	3.54344e+06	3.39438e+06	5.93539e+07	2.69561e+07	8.43154e+06	3.33466e+07	2.88324e+07
149	Genistein	2.72215e+07	3.49424e+07	3.6639e+07	2.59402e+07	2.11871e+07	5.04939e+07	1.3665e+07	3.58406e+07	1.60277e+07	2.01599e+07	4.49418e+07	8.12552e+06	3.72338e+07	1.24492e+07	8.05786e+06	1.85328e+07	1.75468e+07	1.39747e+07	2.88474e+07	1.25507e+07	1.16429e+07	1.52273e+07	5.2773e+06	8.75097e+06	2.0592e+07
150	Glutaric acid	927339	1.07346e+06	1.1225e+06	1.20298e+06	386979	1.03078e+07	1.57441e+06	4.36344e+06	1.82559e+06	1.38342e+06	1.07559e+07	835804	1.16417e+06	1.12055e+06	5.62047e+06	786461	547125	338168	581841	853522	4.78266e+06	4.12602e+06	8.6039e+06	5.46131e+06	2.42694e+06
151	Glycerophospho-N-palmitoyl ethanolamine	1.58057e+07	7.49827e+06	9.45958e+06	7.26652e+06	6.7891e+06	3.57215e+06	7.02423e+06	1.32889e+06	7.12913e+06	1.30957e+07	2.46865e+06	4.17112e+06	8.7254e+06	9.72908e+06	3.95796e+06	6.23552e+06	6.49607e+06	1.06739e+07	6.7436e+06	6.49187e+06	5.20358e+06	6.80042e+06	2.38965e+06	5.58136e+06	5.86381e+06
152	Glycitein	3.3462e+07	2.62891e+07	4.19366e+07	4.04834e+07	1.59706e+07	6.55246e+07	1.45272e+07	5.18152e+07	2.93442e+07	1.73145e+07	8.41681e+07	6.39189e+06	1.58687e+07	3.32262e+07	5.06616e+06	2.438e+07	1.52522e+07	1.28096e+07	4.69855e+07	1.72828e+07	1.79631e+07	3.81068e+07	1.80592e+06	2.54735e+07	7.32677e+07
153	Glycyl-L-leucine	1.01096e+07	2.81835e+07	7.16272e+06	1.504e+07	9.49949e+06	4.03805e+07	1.1493e+07	2.91217e+07	1.78505e+07	1.31825e+07	7.96428e+07	2.22357e+06	6.67569e+06	6.05991e+06	2.2418e+07	3.17994e+06	3.15629e+06	5.19531e+06	4.35589e+06	1.70395e+06	1.80046e+07	1.38706e+07	3.59356e+07	2.45213e+07	1.8816e+07
154	Guanine	4.99485e+06	4.53906e+06	6.25789e+06	4.26502e+07	4.23348e+07	1.31277e+08	4.8709e+07	1.23153e+08	1.87486e+07	6.4104e+07	2.80312e+08	2.17448e+06	2.42561e+07	3.22606e+07	3.00459e+07	3.42213e+06	3.18158e+06	7.22587e+06	3.22218e+06	1.09728e+06	4.42519e+07	9.71229e+07	8.12768e+06	4.6475e+07	1.8703e+08
155	Guanosine	710116	165494	885359	1.41039e+06	616110	2.85241e+07	3.90148e+06	1.36041e+07	752288	533576	1.01561e+08	289089	433618	583925	1.78078e+06	291068	1.06011e+06	152277	596213	60979	518348	2.21637e+06	288410	1.13019e+06	6.91736e+06
156	Heptanoic acid	1.07142e+06	611233	859979	1.24721e+06	615610	498599	1.01442e+06	735852	1.03714e+06	770215	4.50381e+06	375917	1.05273e+06	1.28853e+06	925207	864558	1.40135e+06	565843	1.12042e+06	766552	1.97109e+06	2.72646e+06	867360	1.928e+06	1.43226e+06
157	Hexadecanamide	7.04647e+07	5.09425e+07	3.92698e+07	4.63354e+07	6.36496e+07	5.8479e+07	4.87982e+07	4.90735e+07	4.31663e+07	4.66948e+07	4.04386e+07	3.70057e+07	6.75035e+07	7.82555e+07	5.85596e+07	4.59482e+07	7.16141e+07	6.438e+07	4.50767e+07	6.66387e+07	7.65512e+07	5.22758e+07	5.61266e+07	3.42694e+07	6.55767e+07
158	Hexadecanedioic acid	1.49103e+06	1.27402e+06	1.33813e+06	1.58286e+06	2.2297e+06	3.67682e+06	1.73086e+06	3.32772e+06	3.09596e+06	3.41601e+06	3.11942e+06	1.46649e+06	2.36799e+06	1.83239e+06	6.19723e+06	1.12592e+06	2.3779e+06	1.48619e+06	1.6796e+06	1.37278e+06	2.94501e+06	2.3959e+06	2.91836e+06	7.1156e+06	2.33856e+06
159	Hexanoic acid	4.57929e+06	1.40599e+06	2.55158e+06	6.7009e+06	2.8616e+06	3.53012e+06	6.1123e+06	3.65411e+06	4.23525e+06	2.95727e+06	1.07826e+07	1.87643e+06	6.45604e+06	4.09111e+06	7.04156e+06	1.3736e+06	3.97909e+06	1.39135e+06	1.24066e+06	3.07982e+06	1.16677e+07	1.02438e+07	8.10276e+06	1.4133e+07	6.29901e+06
160	Hexanoylglycine	5.18646e+06	1.00944e+06	499816	1.13662e+06	2.32254e+06	9.39465e+07	3.81898e+07	8.70265e+07	5.52489e+06	3.14717e+06	1.49043e+08	757743	6.02448e+06	2.86895e+06	2.48529e+06	803105	657012	2.23751e+06	297875	1.17746e+06	2.52573e+07	5.77931e+07	4.10457e+06	4.86732e+06	4.04525e+07
161	Hippuric acid	696047	1.4917e+06	870283	2.36569e+06	1.06618e+07	3.28872e+08	5.40917e+06	2.92335e+08	931219	2.95199e+06	6.42485e+08	637828	5.84379e+07	1.20846e+06	4.29887e+06	1.40198e+06	1.54053e+06	5.23841e+06	1.09198e+06	2.53342e+06	1.02442e+07	1.37601e+07	1.22749e+06	819927	1.75911e+07
162	Hydrocinnamic acid	3.06019e+06	1.54786e+06	1.73108e+06	2.50044e+07	9.33067e+07	1.95778e+07	1.77785e+06	2.12261e+07	1.88486e+06	3.67255e+06	1.00628e+08	2.95808e+06	2.62613e+08	5.98935e+06	2.95446e+08	3.71738e+07	2.74198e+08	1.99108e+07	3.51373e+07	1.09487e+08	7.31018e+06	4.90456e+06	1.12673e+07	1.29353e+07	3.6503e+06
163	Hypoxanthine	2.32601e+07	3.99485e+07	2.22883e+07	5.8217e+07	7.26036e+07	2.05316e+08	1.09384e+08	1.87772e+08	1.9775e+08	2.33745e+08	3.1874e+08	2.69048e+07	1.3513e+08	1.21489e+08	4.3924e+08	1.92893e+07	2.4991e+07	3.41529e+07	1.91425e+07	1.85984e+07	3.37075e+08	2.77686e+08	2.36243e+08	3.37072e+08	2.62235e+08
164	Indole-3-acetic acid	8.02006e+06	1.15663e+07	9.10396e+06	2.34931e+07	1.23677e+07	2.09514e+07	1.12914e+07	2.06994e+07	1.78891e+07	2.39096e+07	3.67637e+07	4.23881e+06	2.01633e+07	5.99683e+06	1.03136e+07	3.03075e+06	3.9861e+06	8.41458e+06	3.95309e+06	7.1694e+06	2.83726e+07	2.46963e+07	8.29695e+06	2.49361e+07	5.16696e+07
165	Indole-3-acrylic acid	1.09867e+08	2.20061e+08	1.53449e+08	2.10877e+08	8.26204e+07	4.02508e+08	1.20757e+08	3.93293e+08	1.18276e+08	2.05178e+08	3.16772e+08	4.22995e+07	1.63467e+08	1.00335e+08	2.1941e+08	5.94632e+07	7.06579e+07	9.70233e+07	6.27442e+07	5.77875e+07	1.89281e+08	1.27658e+08	9.4236e+07	2.26552e+08	1.33412e+08
166	Indole-3-carboxylic acid	262103	184503	152698	339719	179953	3.86948e+06	663763	2.9092e+06	366117	586838	6.2571e+06	293111	642731	229663	814243	135979	436340	488721	121002	154603	1.86639e+06	1.69563e+06	451126	1.37352e+06	2.10422e+06
167	Indole-3-lactic acid	1.95059e+06	1.37765e+06	586962	1.13057e+06	251737	1.67564e+06	1.09003e+06	1.30339e+06	5.81521e+06	727613	3.88011e+06	83350.9	295390	274532	2.78305e+06	507741	159739	103188	175826	874653	1.19046e+06	949874	1.36852e+06	825442	1.47025e+06
168	Inosine	3.04489e+07	2.4153e+06	4.37509e+07	2.43147e+07	2.82848e+06	1.43407e+08	2.41534e+07	8.58239e+07	3.68823e+07	4.78257e+06	3.65198e+08	2.67233e+07	3.66138e+06	5.84722e+06	1.55778e+08	1.50074e+07	6.72368e+07	2.40301e+06	4.08918e+07	1.50159e+06	8.2883e+07	2.08054e+07	4.32576e+07	6.46626e+07	6.21209e+07
169	Isobutyric acid	4.56731e+07	6.12942e+06	2.27871e+07	3.20886e+07	1.05559e+07	7.5918e+06	1.03379e+07	3.30584e+06	5.02814e+07	1.42804e+07	2.52183e+07	3.68772e+06	6.77295e+07	5.28528e+07	1.72908e+08	5.96407e+06	7.8153e+07	4.19309e+06	1.19703e+07	4.25794e+07	3.64926e+07	9.44308e+06	1.73072e+08	3.59188e+07	3.86928e+06
170	Isoferulic acid	7.96154e+07	1.73907e+08	1.3068e+08	2.01103e+08	7.95747e+07	2.48508e+08	9.51774e+07	2.17854e+08	1.41979e+08	2.12223e+08	2.55298e+08	2.76061e+07	1.9067e+08	1.30412e+08	1.30148e+08	3.5833e+07	4.70796e+07	8.79661e+07	3.26458e+07	2.76258e+07	3.91194e+08	2.03646e+08	6.68303e+07	2.4141e+08	2.15346e+08
171	Isoleucine	2.85176e+08	4.89772e+08	4.04325e+08	5.01518e+08	3.21802e+08	9.37394e+08	3.24641e+08	8.90584e+08	4.496e+08	6.00569e+08	7.6645e+08	1.25751e+08	4.31763e+08	2.83254e+08	8.66876e+08	1.69963e+08	1.19848e+08	2.34668e+08	1.22282e+08	1.5493e+08	6.92245e+08	5.63669e+08	3.59352e+08	8.20293e+08	5.68771e+08
172	Jasmonic acid	5.03515e+07	4.97323e+07	8.60593e+07	4.12787e+07	4.54071e+07	7.20044e+07	5.16907e+07	6.06109e+07	1.23311e+08	6.58871e+07	4.36745e+07	7.85628e+07	5.9391e+07	5.84962e+07	5.72427e+07	5.72989e+07	7.2464e+07	3.82349e+07	5.83938e+07	7.35676e+07	9.31831e+07	6.5661e+07	1.50929e+08	5.64387e+07	7.0397e+07
173	Kahweol	1.9998e+06	2.58991e+06	9.68895e+06	2.91726e+06	1.33201e+07	4.50763e+06	816148	4.91866e+06	6.52738e+06	1.51199e+07	4.95343e+06	4.3746e+06	1.88013e+07	7.08596e+06	1.02554e+07	7.46025e+06	2.74251e+06	2.92782e+06	2.7171e+06	5.58348e+06	4.60692e+06	2.22692e+06	4.42776e+06	3.75878e+06	4.41846e+06
174	Kanosamine	1.23541e+07	3.31613e+07	1.94529e+07	2.2499e+07	3.66703e+07	2.54438e+07	1.97974e+08	3.5979e+07	8.6251e+07	3.30657e+07	2.5954e+07	1.73446e+07	1.04412e+07	8.69836e+06	1.25684e+08	1.71973e+07	3.99308e+07	4.24731e+07	4.87119e+07	1.28019e+07	2.03333e+07	1.9419e+07	7.41616e+07	3.76683e+07	2.05518e+07
175	Kynurenic acid	4.29421e+08	4.61164e+08	4.32319e+08	3.71409e+08	6.56172e+07	5.41894e+08	4.60956e+08	5.09039e+08	5.60705e+08	5.25816e+08	4.79606e+08	1.8593e+08	5.25441e+08	4.10383e+08	5.12185e+08	4.5187e+08	5.81256e+08	5.65988e+08	4.56433e+08	4.34992e+08	5.29703e+08	4.30908e+08	5.94385e+08	4.82016e+08	4.37314e+08
176	L(-)-Carnitine	4.52207e+07	5.84078e+07	3.49716e+07	5.1797e+07	3.11006e+07	7.57659e+07	1.10443e+08	8.37942e+07	4.26338e+07	5.15932e+07	1.45918e+08	2.59425e+07	5.10528e+07	4.21057e+07	2.53898e+07	3.15385e+07	9.84874e+06	2.82782e+07	4.52915e+07	3.69373e+07	6.65089e+07	1.31925e+08	1.59648e+07	4.997e+07	8.17525e+07
177	L-(-)-Methionine	1.87282e+07	4.46549e+07	2.78517e+07	4.052e+07	3.27868e+07	1.77958e+08	3.61034e+07	1.57597e+08	6.94016e+07	7.77034e+07	1.15049e+08	1.10353e+07	5.65808e+07	2.44834e+07	1.6975e+08	1.79851e+07	1.12759e+07	2.11226e+07	1.56297e+07	1.25456e+07	1.23927e+08	1.10031e+08	9.08029e+07	1.63664e+08	1.02237e+08
178	L-(+)-Citrulline	2.82963e+07	5.97155e+07	3.02708e+07	6.03626e+07	9.54203e+07	7.99741e+07	2.10792e+07	7.23023e+07	6.69385e+07	8.41856e+07	8.44837e+07	2.56384e+07	4.53911e+07	2.74464e+07	3.20716e+08	3.07844e+07	4.02448e+07	3.11907e+07	3.56718e+07	4.16549e+07	2.1639e+08	1.16105e+08	1.66296e+08	2.70388e+08	4.4261e+07
179	Laurolactam	1.82563e+06	2.87998e+06	2.76725e+06	3.95896e+07	3.40135e+06	2.41953e+06	1.54953e+06	2.66642e+06	1.77777e+06	3.04466e+06	3.56759e+06	1.92908e+06	7.47591e+07	2.17406e+06	4.81626e+06	3.35332e+06	3.36851e+06	3.64554e+06	4.33731e+06	2.65931e+06	3.7678e+06	3.41236e+06	3.49848e+06	4.33121e+06	1.71173e+06
180	Leucylproline	4.80706e+07	7.31533e+07	4.08037e+07	8.21531e+07	3.55635e+07	4.0436e+08	7.37054e+07	3.40225e+08	9.83458e+07	9.91496e+07	2.12901e+08	3.88883e+07	5.59285e+07	5.88146e+07	2.13595e+08	4.06485e+07	4.30396e+07	4.76449e+07	3.13921e+07	1.96155e+07	1.09146e+08	9.32712e+07	1.65246e+08	1.5794e+08	1.09136e+08
181	Levulinic acid	2.74221e+06	1.05902e+07	4.47449e+06	3.41355e+06	3.38562e+06	4.73425e+07	1.83869e+07	4.38566e+07	1.40985e+07	1.49463e+07	3.96537e+07	1.20217e+06	8.91526e+06	4.20934e+06	1.96587e+07	2.64734e+06	1.00115e+06	6.60569e+06	281571	3.72475e+06	2.33023e+07	2.4376e+07	2.37377e+06	4.15669e+07	2.22832e+07
182	L-Glutamic acid	9.58317e+06	3.41136e+07	1.48169e+07	2.74668e+07	2.27662e+07	1.28239e+08	6.85434e+07	9.00327e+07	5.12067e+07	4.92184e+07	1.28847e+08	2.98568e+07	2.06541e+07	1.75373e+07	1.93336e+08	1.61717e+07	3.97005e+07	2.29714e+07	2.69799e+07	1.46134e+07	1.4625e+08	1.04681e+08	2.19444e+08	1.91649e+08	5.55364e+07
183	L-Histidine	2.24884e+06	7.38328e+06	5.60896e+06	7.39808e+06	8.1615e+06	2.65265e+07	1.00114e+07	2.1571e+07	4.2733e+06	6.15678e+06	2.57149e+07	2.24682e+06	3.41353e+06	2.82983e+06	8.67969e+06	3.86941e+06	3.05884e+06	4.31182e+06	6.46026e+06	2.75077e+06	6.48958e+06	1.55258e+07	4.90506e+06	9.64098e+06	1.39148e+07
184	Linoleic acid	2.13521e+06	1.32499e+06	843259	1.11789e+06	1.30366e+06	1.19839e+06	1.44005e+06	1.70582e+06	1.11953e+06	1.9611e+06	2.13169e+06	1.64097e+06	1.30891e+06	3.78471e+06	3.78525e+06	2.8424e+06	1.14327e+06	2.25251e+06	3.44477e+06	1.05854e+06	1.54836e+06	1.67e+06	2.82436e+06	2.52749e+06	1.78042e+06
185	Linoleoyl ethanolamide	2.6223e+09	1.22719e+09	1.38706e+09	1.05384e+09	7.1229e+08	1.59379e+09	1.5154e+09	1.20935e+09	1.95306e+09	2.28868e+09	1.2699e+09	8.3688e+08	2.034e+09	1.40545e+09	1.13942e+09	1.64631e+09	1.57379e+09	1.57855e+09	1.27529e+09	1.3561e+09	1.79326e+09	1.98154e+09	1.02356e+09	1.51737e+09	1.3598e+09
186	Lithocholic acid	1.30092e+08	1.40783e+08	1.40031e+08	1.18129e+08	4.20737e+08	1.46145e+08	9.23389e+07	1.63518e+08	9.28954e+07	8.90597e+07	6.05372e+07	1.65586e+08	1.02787e+08	1.17513e+08	2.05399e+08	9.38044e+07	1.25341e+08	6.16684e+07	1.14842e+08	1.07578e+08	1.23825e+08	6.80206e+07	1.38512e+08	1.32286e+08	1.35766e+08
187	L-Norleucine	4.94952e+08	1.02593e+09	7.28578e+08	8.64786e+08	6.26958e+08	1.99334e+09	5.06617e+08	1.51622e+09	6.75091e+08	6.00569e+08	1.74533e+09	1.91e+08	7.88899e+08	4.31106e+08	1.35044e+09	2.91149e+08	2.23583e+08	4.39236e+08	1.98836e+08	2.01118e+08	1.35482e+09	9.1597e+08	7.30437e+08	1.3286e+09	1.11849e+09
188	L-Phenylalanine	1.86844e+08	4.25264e+08	2.86139e+08	3.75391e+08	1.95271e+08	7.4829e+08	2.18513e+08	6.64246e+08	9.69584e+07	3.53168e+08	7.46056e+08	4.67202e+07	2.36954e+08	1.5842e+08	5.93897e+08	7.90555e+07	6.13772e+07	1.14501e+08	7.89507e+07	5.56004e+07	5.38921e+08	3.8296e+08	1.59724e+08	5.68145e+08	4.45763e+08
189	L-Tyrosine	9.68457e+07	2.23641e+08	1.68293e+08	2.18686e+08	1.4608e+08	3.90734e+08	1.0025e+08	3.32556e+08	1.57473e+08	1.73151e+08	4.00348e+08	3.42497e+07	1.37971e+08	6.65942e+07	3.89233e+08	5.52304e+07	5.68759e+07	5.20089e+07	8.34228e+07	3.62177e+07	3.24318e+08	2.5128e+08	1.78228e+08	3.6901e+08	2.53885e+08
190	Medroxyprogesterone	1.02745e+07	9.32114e+06	6.68e+06	8.06835e+06	3.20023e+07	7.18274e+06	6.81045e+06	3.911e+06	7.29167e+06	9.80025e+06	2.19802e+07	6.66103e+06	6.42811e+07	9.70702e+06	4.5693e+07	3.61772e+07	4.48594e+07	2.84713e+07	3.14723e+07	3.65694e+07	1.04538e+07	1.06577e+07	1.35474e+07	1.06861e+07	8.4674e+06
191	Methionine	9.47619e+07	2.29919e+08	9.97608e+07	1.55997e+08	1.28145e+08	7.47505e+08	1.61648e+08	4.81836e+08	2.30563e+08	2.72036e+08	3.43728e+07	4.1376e+07	2.02693e+08	1.06706e+08	4.8572e+08	6.23238e+07	6.21944e+07	9.68134e+07	5.54743e+07	5.35314e+07	4.65487e+08	3.43274e+08	2.92103e+08	4.73334e+08	3.60897e+08
192	Methionine sulfoxide	1.84365e+07	3.47089e+07	2.47522e+07	4.87658e+07	4.05039e+07	5.06891e+07	2.28936e+07	4.72715e+07	4.439e+07	4.59154e+07	3.45228e+07	1.04419e+07	2.93203e+07	2.115e+07	1.07402e+08	6.42927e+06	1.03606e+07	1.48383e+07	1.44835e+07	8.87038e+06	1.04389e+08	5.23181e+07	6.11536e+07	7.89376e+07	3.5194e+07
193	Methyl indole-3-acetate	6.16571e+06	3.0665e+06	2.6428e+06	5.38285e+06	1.1655e+07	7.65146e+06	2.71818e+06	5.6427e+06	1.00517e+06	6.57317e+06	1.44459e+07	2.57661e+06	1.14583e+07	7.64768e+06	1.86866e+07	3.12681e+06	8.53731e+06	5.61152e+06	2.40791e+06	4.95015e+06	1.62579e+07	9.35459e+06	2.67656e+07	3.66129e+07	1.07331e+07
194	Methyl palmitate	5.54392e+07	3.70128e+07	2.40325e+07	3.44322e+07	5.09807e+07	3.77992e+07	3.37312e+07	3.11712e+07	3.17395e+07	3.50267e+07	2.67999e+07	2.42265e+07	5.61661e+07	7.02017e+07	4.59196e+07	3.03133e+07	5.70132e+07	5.00023e+07	2.90984e+07	5.03542e+07	6.39531e+07	3.88379e+07	4.09527e+07	2.02206e+07	5.29613e+07
195	Methylimidazoleacetic acid	6.06321e+07	5.37861e+07	5.92281e+07	1.12568e+08	2.64037e+08	1.90738e+08	1.10676e+08	1.47654e+08	8.98644e+07	2.39486e+08	3.29859e+08	5.82538e+07	2.72903e+08	5.93013e+07	5.2401e+08	6.46575e+07	6.43879e+07	6.81159e+07	6.77702e+07	7.41959e+07	1.49907e+08	1.80221e+08	1.51774e+08	1.23263e+08	1.12681e+08
196	N6,N6,N6-Trimethyl-L-lysine	2.02235e+06	2.96619e+06	5.93535e+06	7.49067e+06	4.96352e+06	4.09416e+07	3.70417e+06	3.08265e+07	2.6084e+06	5.84081e+06	7.53392e+07	1.92578e+06	7.42083e+06	5.65623e+06	9.23031e+06	6.18413e+06	1.05332e+07	6.76673e+06	5.11024e+06	2.73559e+06	1.04358e+07	1.33212e+07	8.79703e+06	2.5611e+06	1.83166e+07
197	N6-Me-dA	1.75478e+06	2.67745e+06	1.61818e+06	6.39016e+06	7.89468e+06	1.45279e+07	8.39818e+06	1.4291e+07	1.02049e+07	2.55218e+07	4.54241e+07	972536	4.4261e+06	8.59205e+06	9.44837e+06	2.51436e+06	987798	1.60717e+06	3.07464e+06	1.57454e+06	6.27452e+06	4.57585e+06	2.71447e+06	6.01505e+06	9.52791e+06
198	N8-Acetylspermidine	5.77488e+06	6.47947e+06	4.44017e+06	8.91637e+06	4.71573e+07	3.51619e+07	6.95882e+06	3.00593e+07	4.66503e+07	3.76574e+07	4.78213e+07	8.90649e+06	6.1581e+07	1.98138e+07	1.11171e+08	8.80318e+06	3.12901e+07	2.06521e+07	5.07588e+06	3.30945e+07	6.0652e+07	3.23031e+07	7.33481e+07	5.24406e+07	4.06458e+07
199	N-Acetylhistamine	2.64983e+07	2.24791e+07	1.42559e+07	1.37373e+07	1.60661e+06	1.4536e+07	2.46828e+07	1.15447e+07	2.32198e+07	1.11165e+07	2.28924e+07	9.86428e+06	1.3049e+07	2.10473e+07	1.81975e+07	1.67149e+06	295610	303647	8.83744e+06	441536	1.89023e+07	1.96733e+07	2.28536e+07	1.18026e+07	1.57203e+07
200	N-Acetyl-L-leucine	2.74207e+06	1.36472e+07	9.75955e+06	7.8231e+06	1.22557e+06	1.15563e+07	3.63846e+06	1.03314e+07	3.93907e+06	2.88301e+06	1.53643e+07	2.83012e+06	4.26824e+06	3.31367e+06	7.43529e+06	1.77927e+06	1.27628e+06	3.07826e+06	2.89541e+06	3.73509e+06	9.32427e+06	8.02415e+06	2.06453e+07	1.33807e+07	1.74542e+07
201	N-Acetyl-L-methionine	2.15777e+06	1.1727e+07	3.27395e+06	4.93052e+06	1.42097e+06	5.00613e+06	1.31539e+06	3.68877e+06	3.14926e+06	3.92235e+06	6.39951e+06	713450	3.57178e+06	1.75729e+06	1.11578e+07	1.19907e+06	1.78192e+06	1.79986e+06	901247	1.40775e+06	7.20083e+06	4.78361e+06	5.5492e+06	8.0413e+06	5.40701e+06
202	N-Acetylneuraminic acid	2.02755e+07	2.29624e+07	3.42957e+07	3.38217e+07	2.44516e+07	3.94659e+07	8.61693e+08	3.56665e+07	1.06313e+08	3.19027e+07	9.73785e+07	1.13528e+07	5.40245e+07	2.44266e+07	1.40821e+08	1.29511e+07	1.62875e+07	2.25639e+07	2.70308e+07	1.59488e+07	5.42261e+07	9.04558e+07	5.7463e+07	5.85564e+07	2.72475e+07
203	Naringenin	639408	9.0951e+06	3.20146e+06	1.4003e+06	2.45624e+06	1.67275e+06	4.60782e+06	1.91798e+06	2.59269e+06	399665	1.32184e+06	2.24343e+06	430771	417855	331543	9.09547e+06	1.19018e+06	1.17914e+06	3.5313e+07	2.17026e+06	205322	7.59381e+07	1.54836e+06	5.09018e+06	2.90645e+06
204	Naringin	137703	107791	104906	108442	112168	121935	104959	124002	110294	105908	156050	91058.6	178820	111678	148136	112315	117761	101528	104148	107367	120714	2.03668e+07	125352	115788	133013
205	Nicotinic acid	5.99313e+08	4.62023e+08	6.39265e+08	5.24206e+08	4.0045e+08	6.48436e+08	4.53361e+08	6.4231e+08	8.2807e+08	9.18731e+08	5.68232e+08	6.86072e+08	7.05855e+08	6.45613e+08	1.09954e+09	3.98654e+08	6.0571e+08	5.18085e+08	5.29021e+08	7.99816e+08	1.32066e+09	8.10007e+08	2.75059e+09	1.23644e+09	9.55538e+08
206	N-Isovalerylglycine	6.74787e+07	4.11149e+07	1.68349e+07	2.38821e+07	4.83304e+07	1.48675e+08	5.85062e+07	1.25268e+08	7.49097e+07	7.03456e+07	1.36894e+08	2.42779e+07	6.26272e+07	3.91943e+07	1.59542e+08	2.16724e+07	2.5645e+07	3.15333e+07	1.99424e+07	3.05176e+07	1.29078e+08	9.21345e+07	2.70104e+08	1.50109e+08	8.85309e+07
207	Nonivamide	1.76527e+06	665387	357121	5.91948e+06	636469	1.44844e+06	4.50091e+06	4.62355e+06	1.00587e+07	3.26899e+06	366929	620091	3.2904e+07	746199	986458	1.67409e+06	359852	775856	332224	1.18025e+08	1.70415e+07	2.30865e+06	710683	1.44577e+06	2.43522e+06
208	Norgestrel	1.78866e+07	3.42403e+07	3.06274e+07	2.23744e+07	2.94657e+07	1.25379e+07	1.15999e+07	1.17762e+07	9.95208e+06	1.95023e+07	1.18144e+07	9.81649e+06	1.65613e+07	6.4872e+06	2.59094e+07	1.81341e+07	7.37262e+06	1.11337e+07	2.90225e+07	1.38855e+07	9.39887e+06	6.17312e+06	2.10206e+07	1.0569e+07	1.11032e+07
209	octadec-9-ynoic acid	2.41471e+08	1.2118e+08	1.78465e+08	1.53731e+08	2.33803e+08	6.08546e+08	3.85765e+08	5.15289e+08	2.98884e+08	4.62536e+08	5.21509e+08	8.86155e+07	2.5565e+08	2.59147e+08	3.37609e+08	1.7083e+08	2.72038e+08	2.45985e+08	1.7554e+08	1.59692e+08	2.79441e+08	3.40437e+08	1.27029e+08	3.83269e+08	3.26234e+08
210	Octadecanamine	9.47202e+09	8.70256e+09	9.30623e+09	9.25267e+09	9.37904e+09	8.57301e+09	8.87017e+09	8.65426e+09	8.73823e+09	9.27017e+09	8.44779e+09	8.43371e+09	8.65562e+09	9.28506e+09	8.67044e+09	8.51435e+09	8.43642e+09	9.70589e+09	9.28348e+09	9.10637e+09	9.12403e+09	9.23041e+09	9.21975e+09	9.01686e+09	9.84419e+09
211	Oleamide	2.09773e+06	1.54245e+06	4.65847e+06	878199	7.00453e+06	1.48361e+06	1.57077e+06	2.89563e+06	1.15887e+07	4.0806e+06	770533	352519	649055	1.28941e+07	4.82718e+06	3.58847e+06	2.21332e+06	1.62374e+06	1.07809e+06	963949	982643	586996	715514	567938	1.28849e+06
212	Oleanolic acid	3.51088e+08	8.71254e+08	4.89586e+08	3.9181e+08	8.37329e+07	2.6432e+08	2.16311e+08	1.94894e+08	2.00639e+08	4.24316e+08	1.36787e+08	8.93623e+07	2.06593e+08	2.17133e+08	1.32754e+08	5.76071e+08	9.57669e+07	1.10307e+08	1.82953e+09	5.16799e+08	8.25769e+07	7.53688e+07	5.03323e+07	1.56549e+08	1.2326e+08
213	Oleic acid alkyne	1.95995e+09	1.47522e+09	1.77471e+09	1.4437e+09	9.83014e+08	1.81233e+09	1.44821e+09	1.89343e+09	1.81887e+09	1.92369e+09	1.3109e+09	1.57638e+09	1.83893e+09	1.82555e+09	1.40227e+09	1.40794e+09	2.11808e+09	1.98469e+09	1.30418e+09	1.35829e+09	1.59553e+09	1.42626e+09	9.20081e+08	1.35415e+09	1.29967e+09
214	OPEO	2.65638e+06	1.81877e+06	2.19406e+06	4.64726e+06	6.69201e+06	1.01095e+07	8.8482e+06	9.96026e+06	7.75116e+06	7.83984e+06	9.66273e+06	2.94107e+06	5.76744e+06	6.57358e+06	6.46021e+06	4.40364e+06	3.39923e+06	5.8962e+06	3.29571e+06	4.23821e+06	6.61113e+06	1.2762e+07	1.60755e+06	7.74181e+06	6.44625e+06
215	Palmitic acid	1.24798e+07	1.37023e+07	1.57133e+07	2.2621e+06	1.32811e+07	1.35819e+07	8.11086e+07	1.65456e+07	1.12914e+07	3.9348e+06	1.93582e+07	1.44456e+07	1.83809e+07	1.51764e+07	2.20149e+06	1.84314e+06	3.83181e+06	1.60709e+06	1.55835e+07	1.5668e+07	2.28964e+06	4.2482e+06	3.54052e+06	1.53907e+06	2.62083e+06
216	Palmitoleic acid	2.02241e+08	1.55138e+08	1.67305e+08	1.94867e+08	2.48783e+08	2.48325e+08	1.82924e+08	2.56334e+08	2.1667e+08	2.52636e+08	2.17668e+08	2.36422e+08	1.80375e+08	1.70707e+08	1.89012e+08	1.34408e+08	2.0683e+08	1.76006e+08	1.25246e+08	1.41108e+08	1.8044e+08	1.80558e+08	1.30474e+08	1.68624e+08	1.56186e+08
217	Palmitoyl ethanolamide	7.96449e+08	3.49623e+08	3.5469e+08	4.6254e+08	4.37902e+08	7.53206e+08	3.29207e+08	6.81843e+08	4.93623e+08	5.44992e+08	3.74956e+08	3.22471e+08	5.23323e+08	3.38793e+08	3.71305e+08	5.0423e+08	5.16495e+08	6.08155e+08	3.40331e+08	3.40832e+08	4.53352e+08	4.29601e+08	3.60207e+08	4.21321e+08	3.8612e+08
218	Palmitoylcarnitine	1.60836e+08	1.16596e+08	1.18569e+08	2.00634e+08	1.32433e+08	7.62057e+07	4.37584e+07	5.64544e+07	6.76179e+07	5.77733e+07	2.57311e+07	3.7096e+07	4.29336e+07	4.24467e+07	2.13875e+07	6.11988e+07	1.94113e+08	1.35235e+08	2.8302e+08	2.52341e+08	6.33607e+07	1.02058e+08	9.39771e+07	1.07498e+08	1.27584e+08
219	Pantothenic acid	7.09928e+07	4.08687e+07	1.45846e+07	2.15228e+07	4.93808e+07	1.47938e+08	5.94352e+07	1.25671e+08	7.89235e+07	7.46162e+07	1.3299e+08	2.39319e+07	6.58542e+07	3.9192e+07	1.70661e+08	2.04032e+07	2.29617e+07	2.85027e+07	1.88915e+07	2.94285e+07	1.38055e+08	9.39647e+07	3.19613e+08	1.62765e+08	8.93912e+07
220	Paracetamol	1.57373e+06	2.96458e+06	2.41252e+06	2.23232e+06	1.63242e+06	7.48509e+06	2.26004e+06	6.9521e+06	2.08131e+06	1.74739e+06	9.29781e+06	1.44037e+06	3.6591e+06	1.36027e+06	6.25166e+06	1.57712e+06	3.27178e+06	1.25201e+06	2.89183e+06	2.14885e+06	3.54901e+06	3.42649e+06	3.47425e+06	8.00512e+06	5.22135e+06
221	PEG n11	8.82784e+06	7.50845e+06	6.2872e+06	5.46903e+06	6.55802e+06	5.11718e+06	1.96044e+07	5.31358e+06	4.94604e+06	5.05217e+06	6.72852e+06	6.94943e+06	6.2806e+06	7.44664e+06	6.38376e+06	7.16404e+06	7.709e+06	5.23224e+06	6.99125e+06	1.13439e+07	6.86605e+06	6.18711e+06	7.03611e+06	5.96634e+06	5.17836e+06
222	Phenethylamine	3.83729e+06	4.33248e+06	2.88918e+06	6.82404e+06	5.41827e+06	7.90649e+07	5.17471e+07	1.39471e+08	1.34058e+07	3.37987e+07	9.8521e+07	1.59066e+06	5.82794e+07	2.4691e+06	1.16883e+08	4.82688e+06	3.96598e+06	2.0981e+07	3.36129e+06	2.70819e+06	1.59215e+08	3.98992e+07	1.79059e+08	2.79891e+08	9.81864e+07
223	Phenylacetylglycine	3.51621e+06	1.42351e+06	1.14138e+06	3.32071e+06	6.34283e+06	1.11169e+08	2.2987e+07	9.61602e+07	2.88167e+06	5.01676e+06	1.88349e+08	681916	1.0999e+07	1.35381e+06	2.18521e+06	1.06553e+06	860973	5.22034e+06	836738	1.20887e+06	1.92871e+07	2.74473e+07	1.81798e+06	4.88369e+06	8.89002e+07
224	Picolinic acid	3.74361e+07	2.289e+07	2.95947e+07	3.16614e+07	2.09059e+07	3.33941e+07	2.44223e+07	3.04501e+07	3.88098e+07	4.32395e+07	3.44278e+07	3.24994e+07	3.94891e+07	2.89501e+07	6.43159e+07	1.6411e+07	2.81614e+07	2.15429e+07	2.36974e+07	3.68791e+07	7.26939e+07	4.20684e+07	1.33563e+08	7.32973e+07	4.67909e+07
225	Pipecolic acid	3.13129e+07	3.32567e+07	2.89451e+07	4.03856e+07	3.7711e+07	1.31786e+08	4.82565e+07	9.46538e+07	6.01155e+07	6.38057e+07	1.55631e+08	3.47376e+07	6.72557e+07	4.05451e+07	8.60046e+07	3.15443e+07	7.43441e+07	5.54771e+07	4.13087e+07	5.32012e+07	9.12249e+07	7.23759e+07	9.02381e+07	7.11051e+07	8.71788e+07
226	Pregnenolone	4.92168e+06	941263	2.24197e+06	1.24074e+06	1.11422e+07	4.0029e+06	2.16655e+06	4.60433e+06	1.23888e+07	5.98039e+06	2.48227e+06	3.45924e+06	6.58853e+06	2.53034e+06	7.55612e+06	4.81805e+06	1.7753e+07	2.80225e+06	4.38633e+06	4.30849e+06	5.7319e+06	5.20392e+06	1.86029e+07	1.12591e+07	5.2876e+06
227	Prostaglandin F2α 1-11-lactone	1.16965e+07	7.04395e+06	1.06285e+07	9.71592e+06	1.34853e+07	1.22337e+07	4.69305e+06	1.21291e+07	1.08764e+07	1.53178e+07	8.22512e+06	1.37655e+07	1.76849e+07	1.37242e+07	1.52351e+07	1.42592e+07	1.42643e+07	1.015e+07	9.43942e+06	1.52705e+07	1.32091e+07	7.41544e+06	1.23837e+07	1.13092e+07	7.6126e+06
228	Pseudouridine	597313	448244	390793	562501	1.00445e+06	1.36934e+07	3.90682e+06	1.05141e+07	4.15819e+06	1.81166e+06	1.70954e+07	648129	1.9282e+06	1.2294e+06	2.11858e+07	356431	478373	630681	763527	357383	5.16804e+06	8.39902e+06	1.02084e+07	6.32061e+06	7.83858e+06
229	Purine	224579	264559	228918	267031	459417	346010	225660	332980	2.50631e+06	266246	610903	705883	1.50751e+06	267375	2.2878e+07	186713	2.73281e+06	198282	555765	5.3087e+06	2.05641e+06	332038	2.73426e+07	2.38882e+06	306714
230	Pyridoxine	2.4329e+07	1.95288e+07	2.41979e+07	1.90066e+07	1.17015e+07	2.03455e+07	1.5418e+07	1.79643e+07	2.6402e+07	4.72759e+07	2.58659e+07	1.27113e+07	3.50716e+07	2.22431e+07	1.83665e+07	1.52952e+07	2.50176e+07	2.96137e+07	2.20416e+07	2.79571e+07	1.71412e+07	2.31339e+07	2.06519e+07	1.64494e+07	1.89847e+07
231	Pyruvic acid	4.74227e+06	1.04024e+07	8.08312e+06	8.98537e+06	3.44358e+06	1.84287e+07	2.07249e+07	1.61647e+07	1.37344e+07	9.29735e+06	2.10323e+07	3.01685e+06	7.85637e+06	7.13731e+06	1.51458e+07	2.76038e+06	2.80091e+06	2.91024e+06	3.76492e+06	2.02863e+06	1.96284e+07	1.60026e+07	1.55059e+07	1.6447e+07	8.94419e+06
232	Ricinoleic acid methyl ester	1.75833e+07	1.62848e+07	1.71975e+07	1.0492e+07	1.25157e+07	1.33058e+07	1.14047e+07	1.01064e+07	2.30155e+07	1.17518e+07	4.96986e+06	5.52476e+07	1.00737e+07	1.11452e+07	7.87928e+07	1.94533e+07	3.20792e+07	1.10694e+07	2.69448e+07	1.31648e+07	2.26477e+07	1.10061e+07	1.37825e+08	2.82768e+07	7.15327e+06
233	Sakuranetin	1.57182e+06	1.21698e+06	1.62262e+06	481139	294853	2.79447e+06	1.28683e+06	2.27138e+06	3.84826e+06	1.98858e+06	5.98213e+06	1.09446e+07	1.23209e+07	7.63458e+06	4.13377e+06	1.30332e+06	819246	610995	1.69583e+06	1.19967e+06	1.6343e+06	1.00992e+09	2.08162e+06	2.41793e+06	6.72425e+06
234	Salicylic acid	4.23865e+06	5.64942e+06	1.73472e+07	2.19792e+07	902393	1.36513e+07	2.71621e+06	1.12659e+07	3.49824e+06	7.02521e+06	2.20426e+07	2.00606e+06	6.42496e+06	3.61003e+07	2.2651e+06	986760	966461	3.31837e+06	631502	5.40872e+06	5.5405e+06	6.31041e+06	908559	4.4501e+06	1.16749e+07
235	Sedanolide	6.94826e+07	6.59439e+07	7.6345e+07	6.22994e+07	8.276e+07	7.22863e+07	5.96877e+07	7.00143e+07	9.82783e+07	4.82427e+07	4.96848e+07	6.79462e+07	8.51042e+07	8.29589e+07	9.27858e+07	8.10618e+07	9.14199e+07	8.20953e+07	9.47497e+07	8.96046e+07	8.80308e+07	7.18598e+07	9.91586e+07	7.42396e+07	6.55845e+07
236	Senkyunolide H	1.4823e+07	1.30855e+07	1.28678e+07	9.92468e+06	378504	1.36069e+07	1.18774e+07	1.34896e+07	4.55083e+06	1.70571e+07	9.78108e+06	1.28048e+07	1.73538e+07	1.63663e+07	1.74063e+07	1.67295e+07	2.16274e+07	1.67327e+07	1.70983e+07	1.67716e+07	1.22403e+06	1.3759e+06	1.77386e+07	9.24068e+06	6.24698e+06
237	Soyasaponin I	2.67364e+06	1.06444e+06	2.88717e+06	2.95969e+06	219812	1.54343e+06	701534	1.17621e+06	1.43145e+06	1.28908e+06	1.03081e+06	538607	1.44303e+06	2.42556e+06	288399	1.10257e+06	928690	1.88025e+06	2.43643e+06	1.6264e+06	684757	1.19265e+06	178821	955941	793764
238	Sphingosine (d18:1)	8.01584e+08	3.20388e+08	5.40829e+08	4.06977e+08	8.30816e+08	5.27277e+08	3.16552e+08	3.64325e+08	4.61402e+08	5.99499e+08	2.60389e+08	4.40469e+08	4.54431e+08	4.53749e+08	3.93389e+08	4.53622e+08	5.36727e+08	3.01684e+08	4.17132e+08	3.91827e+08	2.06685e+08	2.10379e+08	4.93835e+08	2.7939e+08	2.72505e+08
239	Stearamide	4.89193e+06	1.45597e+07	9.34834e+06	1.66701e+07	3.28443e+07	3.181e+07	9.47879e+06	2.62748e+07	3.48491e+07	2.3801e+07	3.50598e+07	1.75547e+07	2.6473e+07	1.46075e+07	5.5625e+07	4.54205e+07	3.32483e+07	2.40032e+07	2.75461e+07	2.96659e+07	2.88171e+07	2.63371e+07	4.64848e+07	3.28671e+07	4.94417e+07
240	Stearic acid	2.16657e+09	4.58232e+09	3.04161e+08	1.56241e+09	2.08387e+09	1.0452e+09	2.93539e+09	6.45192e+08	7.47957e+08	8.2987e+08	8.4329e+08	1.14831e+09	2.28679e+09	1.84797e+09	1.2596e+09	1.91787e+09	7.87741e+08	8.23889e+08	1.09528e+09	9.24657e+08	5.65637e+08	4.10998e+07	8.8942e+08	1.08762e+09	6.4008e+08
241	Syringic acid	544001	1.21899e+06	666807	735396	324518	4.41865e+06	908928	3.49816e+06	1.50154e+06	3.04783e+06	4.63831e+06	320489	1.85445e+06	1.04645e+06	2.4172e+06	276408	261472	537690	389719	265933	2.32223e+06	1.31702e+06	3.22007e+06	1.65834e+06	1.72507e+06
242	Taurine	7.53129e+07	1.71672e+08	1.28469e+08	1.50559e+08	2.08711e+08	2.93958e+08	1.40998e+08	2.80927e+08	1.04159e+08	1.55869e+08	3.12237e+08	7.70622e+07	3.1564e+07	6.18556e+07	1.55251e+07	1.02686e+08	8.22557e+07	1.35482e+08	1.62694e+08	1.33361e+08	1.51199e+08	2.09248e+08	1.112e+08	1.23259e+08	2.92674e+08
243	Taurochenodeoxycholic Acid (sodium salt)	1.23213e+07	4.54186e+07	5.67681e+07	4.6475e+07	3.23781e+07	4.32831e+06	2.20229e+06	2.84983e+06	4.50571e+06	5.04201e+06	2.5985e+06	2.25422e+06	1.91474e+06	2.34736e+06	2.40731e+06	9.16069e+06	7.3319e+06	7.63545e+06	2.21347e+07	1.24765e+07	3.34612e+06	1.23227e+06	6.52315e+06	2.31333e+06	3.05117e+06
244	Taurocholic acid	8.74778e+07	1.25096e+08	3.15705e+08	2.36658e+08	5.8773e+07	2.82038e+07	2.21655e+07	2.2853e+07	4.72876e+07	9.73484e+07	1.97114e+07	3.99836e+07	2.77e+07	5.93413e+07	3.27592e+07	5.19753e+07	5.69005e+07	4.52786e+07	4.97727e+07	5.93666e+07	1.46843e+07	1.4368e+07	1.23764e+07	1.89704e+07	1.85582e+07
245	Taurodeoxycholic Acid (sodium salt)	3.53146e+07	6.74745e+07	1.06101e+08	8.9468e+07	3.92983e+07	5.71764e+06	5.76018e+06	4.43832e+06	1.28088e+07	1.62134e+07	5.26395e+06	8.01247e+06	8.20793e+06	1.85532e+07	7.89804e+06	1.66088e+07	1.36477e+07	1.92807e+07	8.95232e+06	1.5171e+07	6.58594e+06	4.76335e+06	6.35931e+06	5.13401e+06	4.31489e+06
246	Testosterone	1.84918e+07	1.02895e+07	1.65693e+07	1.25342e+07	7.56936e+06	1.63938e+06	2.66446e+06	4.60855e+06	6.1046e+06	3.22435e+06	2.42455e+06	1.83212e+06	2.05909e+07	1.10535e+07	3.46016e+07	7.1046e+06	9.89632e+06	2.27712e+06	1.71995e+07	1.16795e+07	8.03461e+06	8.5978e+06	575259	6.56883e+06	7.66079e+06
247	Testosterone cypionate	2.31258e+07	2.15417e+07	1.11066e+07	1.51103e+07	5.48774e+07	3.08807e+07	2.44153e+07	2.72514e+07	4.10389e+07	2.58196e+07	5.51618e+07	3.52673e+07	6.9287e+07	3.38613e+07	5.50995e+07	1.7754e+07	3.11953e+07	1.20156e+07	2.10837e+07	1.96268e+07	5.04137e+07	4.37126e+07	3.61519e+07	3.75714e+07	4.70205e+07
248	Testosterone decanoate	2.0393e+08	2.69831e+08	3.36428e+08	2.2166e+08	1.5705e+08	2.37271e+08	2.09059e+08	2.37226e+08	3.56775e+08	2.23648e+08	1.41018e+08	2.9059e+08	1.46328e+08	1.83603e+08	3.26477e+08	2.64734e+08	2.99827e+08	2.21102e+08	3.09295e+08	3.55376e+08	2.14325e+08	1.32445e+08	4.01152e+08	2.29602e+08	1.29681e+08
249	Testosterone undecanoate	3.42894e+07	4.75401e+07	5.56225e+07	3.57714e+07	1.7912e+07	4.90226e+07	3.41507e+07	4.31294e+07	2.84441e+07	1.02577e+08	3.82603e+07	3.44789e+07	5.3661e+07	3.72249e+07	3.52142e+07	6.51756e+07	1.95891e+07	2.85706e+07	1.35765e+08	7.18064e+07	3.55282e+07	1.29134e+07	1.6772e+07	4.00553e+07	3.55064e+07
250	Tetradecanedioic acid	191863	178599	186320	1.07618e+06	2.20008e+06	135542	2.20491e+06	162108	291200	6.23055e+06	6.0421e+06	388315	5.50396e+06	1.2857e+06	4.92305e+06	156014	159275	91208.3	128986	83925.2	3.09545e+06	2.35425e+06	104261	2.6793e+06	1.40814e+06
251	tetranor-12(R)-HETE	5.42152e+06	5.80974e+06	5.7231e+06	4.98373e+06	5.854e+06	4.15905e+06	4.1473e+06	3.96958e+06	6.0454e+06	3.9429e+06	3.26179e+06	6.84747e+06	5.74512e+06	3.7922e+06	1.68239e+07	5.79638e+06	8.93019e+06	3.19773e+06	1.10344e+07	4.68774e+06	6.28911e+06	3.39419e+06	5.79281e+07	5.87589e+06	3.21527e+06
252	Thiamine	3.9854e+08	6.86002e+08	5.46923e+08	3.23139e+08	6.31896e+08	3.39285e+08	4.65203e+08	2.80893e+08	8.43611e+08	6.99316e+06	2.1047e+08	4.34838e+08	5.19825e+08	2.74218e+08	9.95318e+08	4.7558e+08	3.90367e+08	4.61085e+08	6.4863e+08	4.86861e+08	2.5688e+08	2.23126e+06	1.09028e+09	2.76319e+08	6.84502e+07
253	Threonine	8.83489e+06	2.47566e+07	1.31256e+07	1.69639e+07	2.41668e+07	4.78902e+07	1.79817e+07	3.38835e+07	2.47549e+07	2.7828e+07	3.28374e+07	9.15409e+06	1.8598e+07	1.81816e+07	6.86069e+07	9.89187e+06	9.58038e+06	1.64979e+07	1.56609e+07	9.3626e+06	5.9102e+07	4.25252e+07	4.63512e+07	7.08246e+07	2.81394e+07
254	Thymidine	2.17602e+06	1.52606e+06	1.83508e+06	5.01306e+06	5.21836e+06	1.75948e+07	5.59815e+06	1.85243e+07	9.80178e+06	1.36006e+07	3.03063e+07	1.3271e+06	4.90796e+06	6.88546e+06	1.38338e+07	1.24464e+06	3.1364e+06	1.10564e+06	2.54159e+06	1.53409e+06	1.53391e+07	1.4795e+07	7.16615e+06	2.16106e+07	2.65336e+07
255	Thymine	9.62579e+07	1.12786e+08	7.74554e+07	9.08933e+07	1.43505e+08	1.81245e+08	1.09719e+08	1.77992e+08	3.96846e+08	2.53154e+08	1.99049e+08	1.11935e+08	1.77194e+08	1.65138e+08	8.21214e+08	7.74558e+07	8.2213e+07	8.42806e+07	6.5342e+07	1.1053e+08	6.41624e+08	2.52578e+08	5.15329e+08	6.3559e+08	1.72947e+08
256	Trigonelline	6.33914e+07	5.44121e+07	4.84003e+07	7.72157e+07	7.75208e+07	2.00009e+08	1.0811e+08	1.91806e+08	1.4191e+08	6.70902e+07	2.63567e+08	4.39321e+07	6.4168e+07	4.74679e+07	9.74873e+07	4.32151e+07	4.14176e+07	9.85666e+07	2.61841e+07	3.12979e+07	1.22908e+08	1.82196e+08	7.15541e+07	1.33978e+08	1.61479e+08
257	Triisopropanolamine	1.24762e+07	8.64304e+06	8.56732e+07	5.25359e+07	1.28925e+07	1.02469e+08	1.10425e+07	9.14871e+07	8.58886e+07	1.03166e+08	1.1918e+07	8.00591e+07	1.3459e+08	1.01031e+07	1.06488e+08	1.10334e+08	1.21214e+07	2.44994e+07	1.07086e+08	1.97447e+07	1.47536e+07	7.39566e+07	1.01062e+07	8.69678e+06	1.14976e+07
258	Uracil	6.10895e+07	7.22034e+07	6.40493e+07	7.93746e+07	1.20414e+08	1.61625e+08	9.1092e+07	1.50016e+08	2.00115e+08	1.60832e+08	1.40382e+08	1.09026e+08	1.36393e+08	1.13529e+08	3.24988e+08	6.62078e+07	6.44725e+07	6.37354e+07	6.3693e+07	9.33898e+07	3.28813e+08	1.95234e+08	2.8455e+08	3.11737e+08	1.39753e+08
259	Uric acid	1.21146e+06	938294	746483	3.11795e+06	2.84939e+06	4.2817e+07	6.77222e+06	3.22485e+07	3.94473e+06	9.72031e+06	5.42527e+07	2.46191e+06	5.43789e+06	3.89917e+06	6.76784e+06	921198	763788	2.59058e+06	381025	1.31162e+06	1.49326e+07	2.07197e+07	927808	1.52697e+07	1.79734e+07
260	Uridine	4.20507e+07	2.68808e+06	5.04338e+07	4.35873e+07	1.13986e+07	2.43942e+08	7.71861e+07	1.9761e+08	4.49855e+07	1.91843e+07	4.25561e+08	3.75019e+07	3.27942e+07	1.9041e+07	9.19415e+07	1.50424e+07	4.69496e+07	8.73239e+06	3.85663e+07	1.21503e+06	3.17213e+07	1.00063e+08	2.19696e+07	9.38706e+07	1.75255e+08
261	Urocanic acid	1.09144e+08	1.38777e+08	8.3939e+07	1.48948e+08	7.54324e+07	2.48777e+08	1.14621e+08	2.03877e+08	1.26318e+08	7.6442e+07	1.10916e+08	1.18709e+08	9.32086e+07	1.46458e+08	7.80332e+07	7.38295e+07	9.38972e+07	1.57608e+08	7.59914e+07	1.1628e+08	2.1258e+08	2.27382e+08	2.44406e+08	2.04855e+08	1.554e+08
262	Valeric acid	1.7607e+07	3.93564e+06	1.13684e+07	1.39299e+07	1.14902e+07	2.6435e+06	7.47541e+06	4.11515e+06	3.38643e+07	9.60913e+06	1.42945e+07	2.07047e+06	3.56529e+07	2.45794e+07	6.23056e+07	3.08571e+06	5.11704e+07	6.80636e+06	7.20871e+06	2.54313e+07	3.13129e+07	7.26174e+06	5.76747e+07	2.06091e+07	2.96348e+06
263	Valine	6.47705e+07	1.12313e+08	6.55362e+07	1.88367e+08	1.61837e+08	2.17918e+08	6.60071e+07	6.25766e+07	2.80739e+07	4.03411e+07	3.07657e+08	3.26835e+07	3.72363e+07	9.96905e+07	2.76562e+08	7.181e+07	6.85559e+07	5.25424e+07	4.41335e+07	7.39502e+07	1.26951e+08	2.75534e+07	9.69966e+07	1.47578e+08	1.11683e+08
264	Vanillin	4.29244e+06	1.67167e+06	2.93627e+06	5.33107e+06	2.89387e+06	4.78251e+06	7.42857e+06	4.99045e+06	3.56261e+06	5.3305e+06	5.37933e+06	1.01457e+06	7.64395e+06	6.7598e+06	2.81992e+06	1.20447e+06	2.34541e+06	2.22218e+06	1.51062e+06	2.03466e+06	3.38741e+06	4.05591e+06	1.02175e+06	2.98199e+06	4.12102e+06
265	Xanthine	1.37445e+07	3.01696e+07	1.06712e+07	2.67932e+07	3.40238e+07	1.23215e+08	5.20992e+07	1.25357e+08	1.32839e+08	8.46435e+07	1.119e+08	2.37104e+07	7.06121e+07	4.80587e+07	2.97708e+08	1.47498e+07	2.10785e+07	1.92356e+07	1.52365e+07	2.10451e+07	3.42516e+08	1.9276e+08	2.63737e+08	3.51882e+08	1.02304e+08
266	Xanthosine	281080	334302	348976	538848	239818	1.57192e+06	620315	953545	4.15685e+06	691994	30781.9	870404	1.30045e+06	575087	1.55334e+07	329778	806105	390209	387023	160774	4.27086e+06	1.30674e+06	3.14159e+06	1.46849e+07	827141
267	Xanthurenic acid	5.35908e+06	1.06976e+07	7.24568e+06	8.44007e+06	2.76626e+06	5.95495e+07	6.00032e+06	4.57135e+07	1.12481e+07	4.41362e+06	1.07603e+08	2.64901e+06	2.58397e+06	2.97406e+06	1.18451e+06	2.38361e+06	1.22022e+06	2.43004e+06	5.94804e+06	1.44697e+06	3.1195e+07	4.0075e+07	1.97164e+07	1.46392e+07	3.92572e+07
268	α-Eleostearic acid	5.44533e+07	8.82768e+07	8.36449e+07	7.59917e+07	1.05081e+07	5.04453e+08	2.42357e+08	4.09781e+08	6.20031e+07	1.50882e+08	6.80426e+08	2.90884e+07	7.11922e+07	8.84484e+07	5.50914e+07	2.67036e+07	3.47967e+07	1.09377e+08	4.01392e+07	1.95811e+07	1.27585e+08	1.56717e+08	1.47832e+07	1.21574e+08	2.06094e+08
269	α-Lactose	2.09462e+07	1.35699e+07	1.77857e+07	1.25895e+07	1.1066e+07	2.32079e+07	2.9112e+08	2.36607e+07	2.00246e+07	6.82623e+06	2.41821e+07	7.11891e+06	1.04531e+07	6.17075e+06	1.7706e+07	1.92725e+07	1.29193e+07	2.42734e+07	1.81276e+07	1.50933e+07	3.7318e+06	1.31744e+07	9.42508e+06	1.13474e+07	1.79954e+07
270	α-Linolenic acid	1.62021e+08	9.75401e+07	1.19008e+08	1.20906e+08	1.33219e+08	1.70713e+08	1.62339e+08	1.74567e+08	1.41651e+08	1.84486e+08	1.1535e+08	1.78864e+08	1.78863e+08	2.00251e+08	1.42546e+08	1.14915e+08	1.96754e+08	2.05322e+08	1.24904e+08	1.21644e+08	1.58696e+08	1.15479e+08	7.49719e+07	1.51369e+08	1.36548e+08
271	β-Alanine	4.28982e+06	1.74601e+07	4.57753e+06	7.50741e+06	8.65117e+06	3.44357e+07	7.1028e+06	3.33181e+07	1.54898e+07	2.19023e+07	4.2759e+07	1.96922e+06	9.03409e+06	9.86603e+06	4.81328e+07	3.94473e+06	2.27866e+06	7.13198e+06	2.42164e+06	5.07332e+06	5.0615e+07	2.9098e+07	3.29923e+07	5.51286e+07	2.54215e+07
